# Supplementary material for: Integrated transcriptomic and methylome analysis reveals retinoic acid pathway activation after decitabine treatment in EBV-associated gastric cancer
Source: mBio. 2026 Feb 10;17(3):e03148-25. doi: 10.1128/mbio.03148-25 (PMC12977572; doi:10.1128/mbio.03148-25)
Supplement: Table S1 — DEGs. [file mbio.03148-25-s0002.xlsx]

## Sheet: SNU719
hgnc_symbol	ensembl_gene_id	log2FoldChange	padj	baseMean
PI3	ENSG00000124102	2.02935	7.67941e-126	1469.21
UPK1A	ENSG00000105668	4.23182	1.00733e-117	279.253
TFF1	ENSG00000160182	5.51155	1.03301e-116	354.826
CST1	ENSG00000170373	4.52393	2.31677e-73	282.054
RGS2	ENSG00000116741	3.03436	1.01569e-69	208.228
IGFBP6	ENSG00000167779	5.41418	2.81622e-60	143.894
S100P	ENSG00000163993	4.6041	6.28297e-51	198.353
RHOF	ENSG00000139725	2.04989	1.14078e-45	183.969
PSCA	ENSG00000167653	6.23417	1.40223e-45	135.305
GIPR	ENSG00000010310	4.51752	1.58375e-43	90.7153
NECTIN4	ENSG00000143217	2.25958	5.58776e-43	162.419
ADH1A	ENSG00000187758	-2.29248	4.82499e-42	426.533
FOXL1	ENSG00000176678	2.7738	4.7013e-39	109.401
TFF2	ENSG00000160181	3.17718	5.95276e-39	90.2215
ARG2	ENSG00000081181	2.33991	2.49676e-30	128.89
CDA	ENSG00000158825	5.25439	2.36275e-29	64.1748
KCTD11	ENSG00000213859	2.31318	3.83772e-29	103.376
TOR4A	ENSG00000198113	4.87756	5.22656e-28	61.9583
ASPRV1	ENSG00000293615	2.47799	7.45668e-28	129.31
SPTSSB	ENSG00000196542	2.41534	1.77519e-27	113.533
IGFL2	ENSG00000204866	4.11237	5.60916e-27	80.1796
IGFL1	ENSG00000188293	6.7517	6.97222e-27	100.433
PLA2G2F	ENSG00000158786	6.91943	2.60491e-26	86.4149
SPRR1B	ENSG00000169469	4.18689	8.51571e-25	67.0367
RELL2	ENSG00000164620	2.10715	1.43259e-24	107.311
SFTA2	ENSG00000196260	5.19502	1.63593e-24	50.1606
TCN1	ENSG00000134827	4.67951	3.45212e-24	55.929
NKD1	ENSG00000140807	5.60194	1.95256e-23	60.8681
MMP7	ENSG00000137673	3.64864	2.30429e-23	80.9784
ALPG	ENSG00000163286	7.23609	7.42604e-23	115.691
CAPN12	ENSG00000182472	3.47311	8.95505e-20	42.2321
LY6D	ENSG00000167656	9.74678	3.59572e-19	128.914
CYP26B1	ENSG00000003137	2.08688	4.42232e-18	64.8595
ALPK3	ENSG00000136383	3.98595	4.50568e-18	35.8561
KRT6B	ENSG00000185479	9.48726	5.47792e-18	82.0638
KRT16	ENSG00000186832	5.90984	1.2758e-17	83.2022
DCAF4L1	ENSG00000182308	4.36673	5.03351e-17	34.1396
SPNS2	ENSG00000183018	7.61987	7.89676e-17	77.8369
SP5	ENSG00000204335	2.06966	1.27206e-16	83.0908
C11orf86	ENSG00000173237	5.61376	2.40151e-16	35.4855
RNASE7	ENSG00000165799	3.63248	3.62341e-16	34.4483
LCE1E	ENSG00000186226	3.15303	7.63789e-16	37.0106
RAB3B	ENSG00000169213	4.03145	1.52362e-15	33.5189
TEX19	ENSG00000182459	2.83873	4.14817e-15	42.4156
IFITM10	ENSG00000244242	2.0475	1.80819e-14	69.3811
TUBA3E	ENSG00000152086	8.5439	3.38359e-14	34.319
SERPINE1	ENSG00000106366	8.50312	5.32825e-14	38.4401
COL5A3	ENSG00000080573	2.41103	7.57157e-14	149.358
DUSP5	ENSG00000138166	5.38094	9.10657e-14	36.4888
CGB5	ENSG00000189052	8.48122	9.36042e-14	37.4538
PRR20E	ENSG00000234278	8.68553	9.4554e-14	59.9748
LGALS7B	ENSG00000178934	8.31416	1.84266e-13	30.0629
GUCA2A	ENSG00000197273	5.33659	3.37849e-13	26.5792
KCNK6	ENSG00000099337	6.78184	4.3109e-13	39.2768
PAGE2B	ENSG00000238269	5.12079	4.61888e-13	26.6281
NUPR1	ENSG00000176046	3.80499	1.47475e-12	24.177
SSX1	ENSG00000126752	8.04219	1.7541e-12	24.2676
UPK2	ENSG00000110375	4.96415	2.00765e-12	30.094
PRF1	ENSG00000180644	8.04903	2.18887e-12	25.545
LY6G6C	ENSG00000204421	4.43805	2.40176e-12	29.351
DMRTB1	ENSG00000143006	8.09808	2.81873e-12	24.8247
PTGER2	ENSG00000125384	-2.06858	9.36391e-12	78.6914
ALPP	ENSG00000163283	5.21374	1.01749e-11	23.6604
NTSR1	ENSG00000101188	7.14915	1.11512e-11	39.4615
SI	ENSG00000090402	-2.05263	1.27839e-11	446.622
PSORS1C2	ENSG00000204538	7.83362	1.55622e-11	20.738
KRT79	ENSG00000185640	7.60187	1.94561e-11	31.7386
MSX1	ENSG00000163132	4.7712	2.8962e-11	27.047
SERPINB2	ENSG00000197632	5.59995	3.79877e-11	27.0287
RPTN	ENSG00000215853	7.61901	5.6032e-11	17.8907
CDSN	ENSG00000204539	7.17721	7.44294e-11	35.5775
GJB4	ENSG00000189433	7.43465	7.53787e-11	27.0728
SECTM1	ENSG00000141574	2.1093	7.55331e-11	47.9375
ARC	ENSG00000198576	7.58071	7.87119e-11	17.66
S100G	ENSG00000169906	7.53589	1.24507e-10	17.0997
NCCRP1	ENSG00000188505	7.33934	1.46252e-10	24.6162
TRIM43	ENSG00000144015	7.47352	1.93308e-10	30.3047
C6orf15	ENSG00000204542	7.42301	2.85181e-10	15.667
SPIB	ENSG00000269404	7.34149	4.6731e-10	14.7581
CST4	ENSG00000101441	6.75324	4.91478e-10	26.1493
TPSG1	ENSG00000116176	7.29655	8.56777e-10	14.5978
BTBD18	ENSG00000233436	7.28814	9.94142e-10	14.5933
AHNAK2	ENSG00000185567	4.81228	1.25788e-09	191.415
TVP23C-CDRT4	ENSG00000259024	-5.47064	1.2797e-09	45.5699
TUBB2A	ENSG00000137267	2.21996	1.37186e-09	108.433
CXCL17	ENSG00000189377	6.46312	3.35852e-09	21.6772
NYAP1	ENSG00000166924	5.22206	3.56872e-09	20.1311
ADRA2C	ENSG00000184160	6.99888	7.17355e-09	12.2172
LEFTY1	ENSG00000243709	6.99231	8.15934e-09	12.2349
RAET1L	ENSG00000155918	4.06044	8.91084e-09	16.5964
GREP1	ENSG00000262152	4.52707	1.15017e-08	20.8824
PRAMEF12	ENSG00000116726	6.93364	1.38807e-08	15.4926
TRIML2	ENSG00000179046	6.56842	1.91525e-08	18.1382
OLFM4	ENSG00000102837	6.57925	2.67069e-08	17.1001
FAM25A	ENSG00000188100	6.14601	2.9274e-08	13.2479
PIWIL1	ENSG00000125207	2.43352	3.06734e-08	25.9474
FMR1NB	ENSG00000176988	6.83333	3.5053e-08	10.6108
MAGEB2	ENSG00000099399	6.59422	4.35759e-08	15.1875
KLHDC7A	ENSG00000179023	3.85706	4.67543e-08	15.6478
TRIM53AP	ENSG00000225581	6.81288	4.67719e-08	14.9821
KRT14	ENSG00000186847	6.63189	7.48868e-08	10.055
KCNH3	ENSG00000135519	3.62259	7.62103e-08	16.0481
SMIM5	ENSG00000204323	2.13464	1.25638e-07	565.577
UBD	ENSG00000213886	2.05205	1.26894e-07	305.633
COMMD3-BMI1	ENSG00000269897	-6.5757	1.3025e-07	10.7229
CRCT1	ENSG00000169509	6.63608	2.26324e-07	9.14085
SLC25A31	ENSG00000151475	6.58885	2.28468e-07	8.74618
CST2	ENSG00000170369	4.83282	2.45251e-07	14.7804
GPR153	ENSG00000158292	5.9663	2.54389e-07	15.5999
ACY3	ENSG00000132744	2.16211	2.86441e-07	23.8101
AQP5	ENSG00000161798	4.63869	3.36286e-07	13.2036
ERVW-1	ENSG00000242950	6.55422	3.63094e-07	8.79232
FAM3D	ENSG00000198643	4.27889	4.01692e-07	14.0114
EZHIP	ENSG00000187690	6.46744	4.24279e-07	8.05928
SLC22A31	ENSG00000259803	4.54969	5.40601e-07	12.3184
PRR20B	ENSG00000204918	6.59834	6.23094e-07	20.0034
PRR20A	ENSG00000204919	6.59834	6.23094e-07	20.0034
PRR20D	ENSG00000227151	6.59834	6.23094e-07	20.0034
PRR20C	ENSG00000229665	6.59834	6.23094e-07	20.0034
MMP1	ENSG00000196611	3.68781	6.41402e-07	656.555
SRPX2	ENSG00000102359	5.84209	6.73262e-07	14.864
ACTL11P	ENSG00000234667	2.58609	7.03645e-07	20.2327
PRAMEF1	ENSG00000116721	6.29892	8.81574e-07	9.70809
CLDN9	ENSG00000213937	2.67469	1.02888e-06	51.7183
RHOD	ENSG00000173156	5.0808	1.26261e-06	12.7821
MGAM	ENSG00000257335	3.7838	1.2717e-06	12.4297
TENT5B	ENSG00000158246	2.20626	1.27447e-06	18.9633
ABHD15	ENSG00000168792	2.72221	1.5258e-06	18.0636
RNF223	ENSG00000237330	2.94821	1.65383e-06	13.6572
TRIM49D2	ENSG00000233802	6.1279	1.77991e-06	8.43219
SOX15	ENSG00000129194	4.22918	1.82817e-06	12.4702
CYP27A1	ENSG00000135929	2.81267	1.95401e-06	68.4564
PADI3	ENSG00000142619	4.71868	1.98857e-06	13.3361
IGSF10	ENSG00000152580	3.5009	2.13202e-06	12.0718
LTB	ENSG00000227507	6.17038	2.28425e-06	6.95564
GAST	ENSG00000184502	6.16028	2.38322e-06	6.50393
APOA4	ENSG00000110244	5.85504	2.65169e-06	10.1826
SLC51B	ENSG00000186198	5.66065	2.6896e-06	12.7017
LTA	ENSG00000226979	6.11826	2.81227e-06	6.40454
HOXC10	ENSG00000180818	2.99118	2.84261e-06	12.5995
TNFRSF6B	ENSG00000243509	6.26628	3.17798e-06	7.03275
LSMEM1	ENSG00000181016	2.12549	3.33528e-06	19.1608
FDCSP	ENSG00000181617	6.10258	3.50699e-06	6.24913
BRINP2	ENSG00000198797	5.43503	4.79109e-06	11.6916
TRBV30	ENSG00000237254	5.99899	5.21837e-06	6.2483
PLA2G4D	ENSG00000159337	5.75724	5.39455e-06	8.21166
PRAMEF7	ENSG00000204510	6.08856	5.86044e-06	7.24363
TCIM	ENSG00000176907	5.67619	6.72239e-06	9.79758
HSPB8	ENSG00000152137	5.03465	7.44903e-06	10.0014
TRIM49D1	ENSG00000223417	5.95689	7.56287e-06	8.47478
PRAMEF27	ENSG00000274764	6.02829	8.39727e-06	7.42088
BEST4	ENSG00000142959	3.96019	8.60902e-06	9.89051
ZNF880	ENSG00000221923	6.02947	8.64059e-06	5.97462
TRIM53CP	ENSG00000254764	5.92422	9.71846e-06	8.74365
CCL24	ENSG00000106178	2.36622	1.21819e-05	22.1775
H2BC4	ENSG00000180596	2.04312	1.22468e-05	30.1306
CSTA	ENSG00000121552	3.55062	1.27394e-05	12.1317
MIA	ENSG00000261857	4.2793	1.36524e-05	9.57164
CLDN3	ENSG00000165215	4.99005	1.4914e-05	7.75976
RBM46	ENSG00000151962	5.96891	1.4929e-05	6.03936
PLIN4	ENSG00000167676	5.33599	1.57488e-05	10.2307
RBPMS2	ENSG00000166831	5.82242	1.74145e-05	5.17982
CCL26	ENSG00000006606	3.78059	1.92211e-05	16.3763
MYCT1	ENSG00000120279	4.96233	2.2673e-05	9.22144
SPMIP9	ENSG00000172073	5.45487	2.75193e-05	6.67402
PAGE1	ENSG00000068985	5.90285	2.82147e-05	5.48372
SCG2	ENSG00000171951	4.69632	2.90123e-05	9.76026
ALPI	ENSG00000163295	3.72182	2.90123e-05	9.87557
ERICH4	ENSG00000204978	5.57361	2.92437e-05	7.5177
EXOC3L4	ENSG00000205436	5.76939	3.14928e-05	4.98455
C18orf63	ENSG00000206043	5.80151	3.15834e-05	5.05999
C1QL1	ENSG00000131094	2.18549	3.1997e-05	14.7988
TNFRSF11B	ENSG00000164761	2.25448	3.28619e-05	103.709
KHDC1L	ENSG00000256980	4.8219	3.64739e-05	8.79216
CCDC166	ENSG00000255181	5.45991	3.79805e-05	7.10012
SPANXC	ENSG00000198573	5.70517	4.09212e-05	5.51925
RFPL4B	ENSG00000251258	5.60598	4.85651e-05	9.32169
HSPA6	ENSG00000173110	3.08239	6.18185e-05	9.76774
HEPACAM	ENSG00000165478	3.83356	6.82268e-05	7.57946
DEFB1	ENSG00000164825	3.39916	7.23937e-05	10.5351
FOXJ1	ENSG00000129654	3.6418	7.30838e-05	8.5945
BNIP3P2	ENSG00000236097	5.48987	8.80425e-05	4.92244
PRSS3P1	ENSG00000250591	5.47641	9.79236e-05	4.91256
GJC2	ENSG00000198835	4.34168	9.80274e-05	7.95616
GAGE12F	ENSG00000236362	4.16496	0.000104185	16.4541
GAGE12G	ENSG00000215269	4.16496	0.000104185	16.4541
ZFP3	ENSG00000180787	4.25144	0.000118625	7.19516
VNN1	ENSG00000112299	5.20629	0.000121133	5.87929
LRRC4	ENSG00000128594	5.46155	0.000121965	4.42287
CALML5	ENSG00000178372	5.21262	0.000127682	5.65923
PTCHD4	ENSG00000244694	2.6406	0.000127682	21.4739
CCL22	ENSG00000102962	5.56368	0.000140182	5.17427
TMEM37	ENSG00000171227	4.4049	0.000143733	7.2429
GALR2	ENSG00000182687	2.48728	0.00016171	12.8818
MROH7-TTC4	ENSG00000271723	4.63736	0.00016494	16.265
SOD3	ENSG00000109610	5.77115	0.000171388	5.50289
IFNE	ENSG00000184995	3.85615	0.000178195	7.46966
KRT20	ENSG00000171431	2.13921	0.000178382	91.3038
RFLNB	ENSG00000183688	4.9765	0.000178514	5.24421
GALR3	ENSG00000128310	2.75091	0.000187872	17.4289
NKAPL	ENSG00000189134	5.41625	0.000199118	3.99462
SLC2A10	ENSG00000197496	5.41535	0.000202384	4.26464
KCNJ9	ENSG00000162728	5.39385	0.00021274	3.92063
PRAMEF2	ENSG00000120952	5.28437	0.000215657	6.33561
TMEM158	ENSG00000249992	2.64572	0.000217808	17.1523
CALHM3	ENSG00000183128	4.98367	0.000220779	5.63111
HCN2	ENSG00000099822	5.12566	0.000226027	5.40351
MMP9	ENSG00000100985	5.36392	0.000245167	6.55513
LY6G6D	ENSG00000244355	5.05935	0.000246923	5.19717
RNF186	ENSG00000178828	3.34939	0.000272008	8.17179
PLVAP	ENSG00000130300	3.83295	0.000284889	7.37908
SLC25A34	ENSG00000162461	2.1565	0.000284892	12.7682
KBTBD7	ENSG00000120696	5.32218	0.000288319	3.63679
LEUTX	ENSG00000213921	5.36574	0.000306752	5.5452
ACRBP	ENSG00000111644	2.26817	0.000313014	16.6028
NYNRIN	ENSG00000205978	2.76506	0.000316782	9.07756
SNTA1	ENSG00000101400	5.04631	0.000345028	5.19715
CD7	ENSG00000173762	5.24353	0.000384038	3.68964
IL11	ENSG00000095752	2.03117	0.000387568	20.3406
AMY2B	ENSG00000240038	2.34255	0.000412064	40.3849
SPRR2D	ENSG00000163216	5.28337	0.000420343	3.73655
TRIM40	ENSG00000204614	3.78449	0.000428948	7.29043
PON1	ENSG00000005421	5.20188	0.000480791	3.48137
NPIPB9	ENSG00000196993	4.32181	0.000552061	6.58733
APOD	ENSG00000189058	3.90103	0.000577825	6.45024
CALB1	ENSG00000104327	5.3274	0.000612952	4.59473
MBD3L2	ENSG00000230522	5.99725	0.000619091	6.96217
C5AR1	ENSG00000197405	2.74362	0.000630643	9.28358
MUC21	ENSG00000204544	5.17841	0.000655603	3.2918
C16orf54	ENSG00000185905	5.31694	0.000719595	3.59863
SMPX	ENSG00000091482	3.0429	0.000767374	10.4061
EBI3	ENSG00000105246	5.05321	0.000783494	3.54236
HOXB4	ENSG00000182742	2.52017	0.000807489	9.82169
TAF11L12	ENSG00000249156	5.35201	0.000857414	6.2757
CILP2	ENSG00000160161	3.64362	0.000960958	6.18516
ZSCAN5DP	ENSG00000267908	5.07015	0.000972453	3.94384
UGT1A1	ENSG00000241635	2.06354	0.000999044	109.832
DRC12	ENSG00000248712	2.66524	0.00107254	9.95609
WNT6	ENSG00000115596	3.12879	0.00111099	8.26034
RNF224	ENSG00000233198	3.48696	0.00115423	6.10783
CLEC2L	ENSG00000236279	5.30546	0.00115828	3.6323
HEYL	ENSG00000163909	5.17584	0.00115861	3.90438
APOBEC3G	ENSG00000239713	4.73445	0.00115891	6.11562
SYT11	ENSG00000132718	4.64299	0.00117205	4.21788
MAGEC1	ENSG00000155495	4.95126	0.00119086	3.78089
H3P21	ENSG00000250386	4.99083	0.00123676	3.17654
DENND5A	ENSG00000184014	2.20109	0.00124932	9.66802
TPRG1LP1	ENSG00000269097	2.97175	0.00127026	8.60871
VASN	ENSG00000168140	3.77273	0.0014067	6.52843
RSPO4	ENSG00000101282	4.79921	0.00142326	4.27156
NHLRC1	ENSG00000187566	5.02139	0.00144063	2.96721
GCKR	ENSG00000084734	3.75978	0.00147333	5.25477
GUCA2B	ENSG00000044012	3.93112	0.0015358	5.51238
FASLG	ENSG00000117560	4.97189	0.00155312	2.86106
C1QTNF12	ENSG00000184163	2.25325	0.00169591	8.84378
CD52	ENSG00000169442	4.9915	0.00170417	2.94789
CRYAB	ENSG00000109846	5.03918	0.00181352	3.01457
CITED4	ENSG00000179862	4.9048	0.00192688	2.82981
CCN3	ENSG00000136999	3.29008	0.00194244	5.58761
ZNF716	ENSG00000182111	4.11666	0.00197409	4.77027
AGXT	ENSG00000172482	3.01026	0.00201883	6.50985
PCDHGA12	ENSG00000253159	3.88272	0.00205562	6.94684
AMIGO1	ENSG00000181754	4.95179	0.00209391	2.85527
ENDOU	ENSG00000111405	5.06371	0.0021935	3.0795
LIPK	ENSG00000204021	4.17481	0.00220517	4.87256
PKN3	ENSG00000160447	2.53942	0.00222764	6.51713
LCE1F	ENSG00000240386	3.78196	0.00236258	5.68693
ZNF256	ENSG00000152454	3.2855	0.00237719	6.50928
PLA1A	ENSG00000144837	3.08903	0.00238447	6.45683
GOLGA6A	ENSG00000159289	3.09332	0.0024699	7.16033
CPLX3	ENSG00000213578	4.05694	0.00255377	4.13809
SLC5A5	ENSG00000105641	4.84331	0.00257751	2.63211
CKM	ENSG00000104879	4.45146	0.0026002	3.39134
ASZ1	ENSG00000154438	4.90427	0.00261162	2.70419
CALML3	ENSG00000178363	4.8275	0.00261604	3.01222
MPO	ENSG00000005381	3.97291	0.0026558	4.22311
ZNF560	ENSG00000198028	4.96067	0.00286577	3.012
RNF103-CHMP3	ENSG00000249884	4.84531	0.00304358	2.63143
TPSP2	ENSG00000260284	4.40004	0.00307577	3.30671
GREP1	ENSG00000262152	4.0617	0.00315584	4.07371
CATSPER1	ENSG00000175294	3.54492	0.00316013	5.29513
CDHR4	ENSG00000187492	2.44252	0.0031693	6.99421
BNIP5	ENSG00000189325	3.34193	0.00317307	4.62253
CSPG4	ENSG00000173546	4.77791	0.00324903	3.56252
NXPH3	ENSG00000182575	2.93792	0.00332418	5.4384
DRAXIN	ENSG00000162490	4.69526	0.0033678	3.1729
H3C4	ENSG00000197409	3.25025	0.00362041	4.82477
CT47B1	ENSG00000236446	4.75026	0.0037371	2.7422
DYNLT4	ENSG00000188396	2.96948	0.00384709	5.62584
P2RX1	ENSG00000108405	2.5275	0.00393134	6.8762
MAGEB6	ENSG00000176746	4.7649	0.00396575	2.50147
CD163L1	ENSG00000177675	4.39594	0.00397623	3.40564
MCRIP1	ENSG00000225663	3.90647	0.00406625	9.06188
SYPL2	ENSG00000143028	4.77895	0.00411139	2.52284
RASD1	ENSG00000108551	4.3187	0.00415585	3.13158
AS3MT	ENSG00000214435	3.90568	0.00420664	9.76506
GJB5	ENSG00000189280	4.06347	0.00446533	3.95591
ARL14EPL	ENSG00000268223	4.81942	0.00453332	2.55584
MLYCD	ENSG00000103150	4.73412	0.00467393	2.94622
PRR23A	ENSG00000206260	4.74118	0.00482793	2.43844
DNER	ENSG00000187957	4.2736	0.00525269	4.24769
NR0B2	ENSG00000131910	2.59125	0.00530586	7.08954
TRARG1	ENSG00000184811	4.27799	0.00534895	3.19646
UGT1A5	ENSG00000288705	2.81996	0.00569007	5.46952
CILP	ENSG00000138615	3.87103	0.00604419	3.87873
CFAP96	ENSG00000205129	3.75281	0.00608237	3.35819
ACTL8	ENSG00000117148	4.60352	0.00609332	2.41494
TMEM225B	ENSG00000244219	2.35668	0.00616032	7.9068
FGD1	ENSG00000102302	2.82669	0.00616445	4.93338
CLEC3B	ENSG00000163815	2.51538	0.00621472	10.1893
ULBP2	ENSG00000131015	4.7251	0.00626624	2.8118
TTC9B	ENSG00000174521	2.82445	0.00641949	6.15734
PRR9	ENSG00000203783	4.60337	0.00647829	2.20949
VAV1	ENSG00000141968	4.20239	0.00666039	2.86752
PTX3	ENSG00000163661	4.60798	0.00668808	2.21937
RSC1A1	ENSG00000215695	-5.04445	0.00673849	3.93396
HERC5	ENSG00000138646	4.25831	0.00699289	3.08834
TSPY9	ENSG00000238074	5.38295	0.00708055	4.32903
GPR183	ENSG00000169508	4.67143	0.00731592	2.66345
EVPLL	ENSG00000214860	3.48565	0.00753386	4.27549
KLRG2	ENSG00000188883	4.74486	0.00761169	2.45411
PPBP	ENSG00000163736	4.14259	0.00774317	2.7603
ANGPTL3	ENSG00000132855	4.57011	0.00811693	2.15269
KCNF1	ENSG00000162975	4.64841	0.00819462	2.27861
ZNF22	ENSG00000165512	3.86733	0.00840025	4.26122
IMPDH1P10	ENSG00000232133	4.63908	0.00842128	2.28158
PRAMEF15	ENSG00000204501	4.90695	0.00847119	4.3682
H2AB2	ENSG00000277858	5.45027	0.00853407	3.97438
HOXC11	ENSG00000123388	4.11514	0.00901611	2.72069
UBL4B	ENSG00000186150	4.50119	0.0091909	2.06114
TCERG1L	ENSG00000176769	4.49264	0.00926061	2.18676
RFPL4AL1	ENSG00000229292	4.53412	0.0093964	4.01403
PCDHGC3	ENSG00000240184	4.533	0.0103683	2.17002
DMRTA1	ENSG00000176399	2.43957	0.0108833	6.90538
ERP27	ENSG00000139055	2.07865	0.0109537	7.1043
NCMAP	ENSG00000184454	4.40809	0.0110858	2.16228
LY96	ENSG00000154589	3.6041	0.0114138	3.55337
CIMIP2A	ENSG00000188163	2.49781	0.0123072	4.9491
B3GNT7	ENSG00000156966	3.52216	0.0124351	2.90097
C1GALT1C1L	ENSG00000223658	-2.20176	0.012632	6.02825
CXCR4	ENSG00000121966	3.49803	0.0133589	5.33551
MCHR1	ENSG00000128285	4.45799	0.0133589	1.98663
KRBOX1	ENSG00000240747	4.42609	0.0143165	1.96891
SHISA4	ENSG00000198892	3.98737	0.014773	2.4779
DLL1	ENSG00000198719	3.23919	0.0150453	3.74362
MAFA	ENSG00000182759	3.19789	0.0155394	3.87911
TAF11L14	ENSG00000250782	4.4195	0.0157957	3.5499
MAGEB1	ENSG00000214107	4.32922	0.0163761	1.82231
EREG	ENSG00000124882	2.93474	0.016994	12.415
HBQ1	ENSG00000086506	4.30842	0.0170296	1.96175
LSMEM2	ENSG00000179564	3.66206	0.017669	3.34896
TEKT5	ENSG00000153060	4.35883	0.01778	1.87911
MPC1L	ENSG00000238205	4.33886	0.0179059	1.85667
DEFA6	ENSG00000164822	3.25502	0.0182814	4.23788
SAXO3	ENSG00000268655	4.29119	0.0187516	1.90778
PCDHGB3	ENSG00000262209	2.44399	0.01915	6.73276
B3GALT4	ENSG00000235863	4.29715	0.0191617	1.82907
ZSCAN10	ENSG00000130182	3.85601	0.0192728	2.25504
EIF4EBP3	ENSG00000243056	3.92501	0.019748	27.1987
CHRNB2	ENSG00000160716	3.19652	0.0202431	3.68743
SOWAHA	ENSG00000198944	4.2726	0.0206918	1.76619
L3MBTL3	ENSG00000198945	3.83122	0.0211467	2.47121
LCNL1	ENSG00000214402	4.27014	0.0214132	1.80634
FGF3	ENSG00000186895	2.6878	0.021489	4.84672
ST20-MTHFS	ENSG00000259332	-3.60151	0.0216241	11.1255
PIGY	ENSG00000255072	-5.19436	0.0218064	3.35907
INHBB	ENSG00000163083	4.23588	0.0225773	1.96701
TUBB1	ENSG00000101162	4.20652	0.0232814	1.77904
ZNF816-ZNF321P	ENSG00000221874	-5.1564	0.0235261	3.27248
POU2AF2	ENSG00000150750	4.22666	0.023701	1.73076
DAO	ENSG00000110887	4.27848	0.0251166	1.81515
NPTX1	ENSG00000171246	4.41851	0.0259755	2.02518
PTGER1	ENSG00000160951	3.268	0.0280411	2.62686
KCNS1	ENSG00000124134	4.14414	0.0281278	1.60796
SPESP1	ENSG00000258484	4.14414	0.0281278	1.60796
LXN	ENSG00000079257	4.37068	0.0282627	2.02191
C1QL4	ENSG00000186897	2.65942	0.0288475	3.57076
RFPL4A	ENSG00000223638	3.88873	0.0293165	3.5911
TEX48	ENSG00000230601	3.72985	0.0293527	2.07438
UBQLNL	ENSG00000175518	3.72383	0.0293797	2.1564
HS3ST6	ENSG00000162040	3.52703	0.0296934	2.99449
FZD9	ENSG00000188763	4.20031	0.0297202	1.70019
PIRT	ENSG00000233670	4.1345	0.0298126	1.82733
CATSPERZ	ENSG00000219435	3.00954	0.0299495	2.75597
PLXNC1	ENSG00000136040	3.69229	0.029952	2.12311
BCL2A1	ENSG00000140379	4.14937	0.0300499	1.63244
ZNF454	ENSG00000178187	4.10253	0.0301292	1.63351
FITM1	ENSG00000139914	2.60116	0.0304485	4.31707
TSPYL5	ENSG00000180543	4.1308	0.0308732	1.6158
HAS2	ENSG00000170961	4.15196	0.0308815	1.61784
MTDHP1	ENSG00000270948	4.16958	0.0311628	1.88345
CX3CL1	ENSG00000006210	2.48678	0.0312048	5.35624
S1PR4	ENSG00000125910	4.57635	0.0312048	2.2075
TOMM40P4	ENSG00000213222	-2.46158	0.031274	3.83801
MEIOSIN	ENSG00000237452	2.52754	0.0315427	3.83524
TIMP4	ENSG00000157150	4.09617	0.0317704	1.98808
FRG2C	ENSG00000172969	3.56881	0.0319941	2.6067
ANKRD65	ENSG00000235098	3.53952	0.0320959	3.0183
SSU72L6	ENSG00000230268	4.09214	0.0322417	1.75738
PLA2G12B	ENSG00000138308	2.12591	0.0324721	5.17859
PMCH	ENSG00000183395	4.09191	0.0324867	1.90101
NPTX2	ENSG00000106236	3.80071	0.034083	2.18653
KCNV2	ENSG00000168263	4.11016	0.0346121	1.64841
PRAMEF7	ENSG00000204510	5.93056	0.0346524	14.2691
VCY1B	ENSG00000129862	4.15825	0.0349983	1.63556
VCY	ENSG00000129864	4.15825	0.0349983	1.63556
ABHD8	ENSG00000127220	2.34031	0.0353681	4.52596
PSMC1P1	ENSG00000241506	-2.08397	0.0360641	351.763
CFAP144P1	ENSG00000164556	3.63703	0.036407	2.02576
SLC26A7	ENSG00000147606	3.80801	0.0377308	2.20364
ITLN1	ENSG00000179914	3.31219	0.0381896	2.66808
SMKR1	ENSG00000240204	2.24562	0.0382068	4.63052
FGFBP2	ENSG00000137441	4.23702	0.0388899	1.74239
GJC3	ENSG00000176402	2.55698	0.0392725	3.79456
HOXC12	ENSG00000123407	4.34937	0.0397076	2.31487
ELOBP2	ENSG00000255262	4.30642	0.040344	1.86723
MAGEA1	ENSG00000198681	3.66348	0.0403533	2.09484
TINCR	ENSG00000223573	4.06147	0.0404833	1.59131
MARCHF4	ENSG00000144583	3.78384	0.0405434	2.24119
RCOR2	ENSG00000167771	3.53427	0.0406936	1.94526
RIPPLY3	ENSG00000183145	4.00981	0.0411856	1.46745
GNA15	ENSG00000060558	2.34213	0.0423741	4.31077
LYPD2	ENSG00000197353	4.09601	0.0435478	1.54333
DRD1	ENSG00000184845	3.99368	0.0435566	1.73358
UBXN10	ENSG00000162543	3.55433	0.0439793	1.87842
INSM2	ENSG00000168348	3.51604	0.0440403	1.85698
NUDT4B	ENSG00000177144	-3.17711	0.0440626	41.3501
NAT8	ENSG00000144035	4.01401	0.0461708	1.49801
FAM117A	ENSG00000121104	2.14056	0.0465537	4.18491
VN1R103P	ENSG00000213777	2.12151	0.0471413	5.07454
CAVIN2	ENSG00000168497	4.07806	0.0471437	1.52357
ANKK1	ENSG00000170209	2.30888	0.0475695	4.30355

## Sheet: YCCEL1
hgnc_symbol	ensembl_gene_id	log2FoldChange	padj	baseMean
MMP1	ENSG00000196611	3.38169	1.94396e-306	1126.29
PROCR	ENSG00000101000	4.10173	3.69516e-105	253.445
ALPG	ENSG00000163286	6.03099	9.05129e-86	195.189
TCN1	ENSG00000134827	6.38147	1.04295e-82	453.15
CXCL1	ENSG00000163739	2.00928	2.76913e-79	327.442
LGALS4	ENSG00000171747	2.69216	6.1378e-69	572.046
PSAPL1	ENSG00000178597	2.64275	1.04035e-32	311.981
DCAF4L1	ENSG00000182308	5.0389	2.69974e-32	64.3331
TM4SF5	ENSG00000142484	3.15557	1.68468e-30	73.4065
TRIM43	ENSG00000144015	12.2375	1.77427e-30	449.047
PADI3	ENSG00000142619	3.80604	9.79821e-30	121.145
C4B	ENSG00000224389	2.29049	1.60407e-29	123.255
PLIN4	ENSG00000167676	5.17881	1.13756e-27	56.944
SFTA2	ENSG00000196260	5.49651	1.95558e-27	70.3368
UPK2	ENSG00000110375	4.47002	7.72548e-27	82.2178
TRIM53AP	ENSG00000225581	11.4159	1.27677e-26	250.023
PSCA	ENSG00000167653	3.36765	2.69472e-26	57.5238
IGFBP6	ENSG00000167779	2.53684	1.31413e-25	96.8213
TAF11L12	ENSG00000249156	11.1666	2.80359e-25	215.03
UPK3B	ENSG00000243566	3.17895	2.82394e-25	68.2058
ENO2	ENSG00000111674	4.99401	4.06393e-25	47.2734
GAGE12E	ENSG00000216649	11.043	6.6668e-25	191.467
MT1F	ENSG00000198417	2.35868	1.1185e-24	79.1574
TRIM49D2	ENSG00000233802	10.8738	4.17325e-24	172.142
TRIM49D1	ENSG00000223417	10.8958	4.47739e-24	175.958
CFAP184	ENSG00000173013	4.02304	6.58437e-24	53.0998
LYPD3	ENSG00000124466	2.4668	2.55613e-23	59.0794
ACTL8	ENSG00000117148	3.41268	7.17707e-23	49.3254
SPNS2	ENSG00000183018	8.56923	2.44458e-22	174.197
TAF11L14	ENSG00000250782	10.4705	2.89612e-22	132.058
PRAMEF12	ENSG00000116726	10.2429	2.37937e-21	110.396
PRR20E	ENSG00000234278	10.2608	2.66967e-21	112.747
SPINK4	ENSG00000122711	4.36439	3.35339e-21	40.8454
RFPL4B	ENSG00000251258	9.89029	3.758e-21	143.265
LGALS7B	ENSG00000178934	7.35058	3.77604e-21	82.7115
PAGE2B	ENSG00000238269	6.74206	5.16367e-21	62.5467
CXCL5	ENSG00000163735	2.52558	9.55969e-21	307.49
PI3	ENSG00000124102	6.6447	1.1472e-20	50.0112
KHDC1L	ENSG00000256980	8.93527	5.25817e-20	115.685
PRAMEF7	ENSG00000204510	9.94101	5.35238e-20	89.6877
SSX2	ENSG00000241476	7.11973	6.27578e-20	57.0779
ACY3	ENSG00000132744	3.15917	6.84933e-20	44.069
PRAMEF1	ENSG00000116721	9.84583	8.33788e-20	83.2203
PHLDA3	ENSG00000174307	8.95733	8.69315e-20	117.675
TRIM53CP	ENSG00000254764	9.7778	1.85891e-19	79.6066
MGAM	ENSG00000257335	5.61804	2.0204e-19	72.9324
UPK1A	ENSG00000105668	3.81897	2.19134e-19	35.1555
RTN4RL2	ENSG00000186907	3.09022	2.83362e-19	53.5249
MBD3L2	ENSG00000230522	9.79114	3.29708e-19	82.3619
PRF1	ENSG00000180644	6.79645	4.68229e-19	71.5276
APOD	ENSG00000189058	4.69609	1.13473e-18	36.4485
TSPY9	ENSG00000238074	9.54289	1.54263e-18	68.195
TMEM158	ENSG00000249992	3.91665	1.60966e-18	31.1952
H3P21	ENSG00000250386	9.5575	1.73478e-18	69.7577
ADRA2C	ENSG00000184160	9.52094	2.3343e-18	66.5565
LY6D	ENSG00000167656	9.00256	2.44063e-18	79.0196
ASCL2	ENSG00000183734	9.54904	3.06204e-18	69.1029
IGFBP4	ENSG00000141753	9.40705	5.36712e-18	106.699
GAGE2A	ENSG00000189064	9.45792	7.80609e-18	64.1622
GAGE12H	ENSG00000224902	9.34978	1.01516e-17	59.1358
PMCH	ENSG00000183395	9.41554	1.17398e-17	69.7754
LEUTX	ENSG00000213921	9.2989	1.36274e-17	57.0327
DEFB1	ENSG00000164825	9.2992	1.38935e-17	59.9044
IGFL1	ENSG00000188293	6.25291	2.29542e-17	35.7037
KPNA7	ENSG00000185467	4.09408	2.7256e-17	35.1715
PRAMEF2	ENSG00000120952	9.24804	3.11837e-17	55.1913
DMRTB1	ENSG00000143006	9.18357	4.33802e-17	53.0917
UBD	ENSG00000213886	5.12144	7.70625e-17	39.5661
CXCL2	ENSG00000081041	2.04554	7.72823e-17	156.421
NKD1	ENSG00000140807	7.26829	1.1476e-16	50.3901
C1QL4	ENSG00000186897	2.41556	1.51809e-16	91.7263
MAGEB2	ENSG00000099399	9.06069	1.69785e-16	48.6001
RELL2	ENSG00000164620	4.15054	3.06939e-16	27.8784
RFPL4A	ENSG00000223638	8.9692	4.90496e-16	47.8343
PEG10	ENSG00000242265	8.67731	5.09194e-16	61.7087
CST4	ENSG00000101441	3.70157	7.63545e-16	41.4123
PRAMEF27	ENSG00000274764	8.83648	1.00612e-15	41.3529
NTSR1	ENSG00000101188	8.81794	1.11067e-15	48.4061
PLA2G2F	ENSG00000158786	5.34468	1.24181e-15	82.705
ARC	ENSG00000198576	6.96217	1.39623e-15	39.8702
FMR1NB	ENSG00000176988	8.76398	1.60761e-15	39.3263
SRARP	ENSG00000183888	8.66569	3.85155e-15	37.2295
ZNF850	ENSG00000267041	7.31955	3.99033e-15	37.5572
HOXC13	ENSG00000123364	8.64152	5.23042e-15	36.7056
DUSP5	ENSG00000138166	8.54822	9.33131e-15	36.1539
MAGEB6	ENSG00000176746	8.59941	1.45438e-14	36.9314
TNFSF9	ENSG00000125657	8.50197	1.89723e-14	34.3765
CAMK2N1	ENSG00000162545	8.50714	1.96747e-14	33.2736
ALPP	ENSG00000163283	5.21242	1.97316e-14	25.9898
H3P18	ENSG00000249620	8.25685	2.16966e-14	46.3277
MSX1	ENSG00000163132	8.51226	2.28636e-14	33.1488
MIA	ENSG00000261857	4.33522	2.90304e-14	23.4744
PRAMEF14	ENSG00000204481	8.52651	3.02544e-14	33.2674
PRAMEF15	ENSG00000204501	8.46639	3.08206e-14	32.5682
DPPA3	ENSG00000187569	8.37755	4.56127e-14	31.5268
GIPR	ENSG00000010310	5.22052	5.69863e-14	30.0103
HSPA6	ENSG00000173110	2.25954	1.12555e-13	46.7405
CXorf49B	ENSG00000215113	8.28918	1.25196e-13	28.6488
CXorf49	ENSG00000215115	8.28918	1.25196e-13	28.6488
KRCC1	ENSG00000172086	2.0466	1.33716e-13	191.523
SSX1	ENSG00000126752	8.29122	1.38715e-13	28.3008
EZHIP	ENSG00000187690	8.28607	1.51183e-13	29.4306
INHBB	ENSG00000163083	8.25434	1.54863e-13	27.9351
KCNK6	ENSG00000099337	4.3772	1.65406e-13	36.602
AHNAK2	ENSG00000185567	3.05382	1.80837e-13	144.501
TNNC1	ENSG00000114854	3.28028	2.21892e-13	25.9391
CAPN12	ENSG00000182472	8.2075	2.3152e-13	27.2845
GAGE12F	ENSG00000236362	8.63588	2.55738e-13	36.8597
GAGE12G	ENSG00000215269	8.63588	2.55738e-13	36.8597
KLHDC7B	ENSG00000130487	3.47299	3.47569e-13	55.8364
TFF1	ENSG00000160182	7.97494	4.7348e-13	37.5788
GAGE12J	ENSG00000224659	8.25425	4.91345e-13	27.501
FGL2	ENSG00000127951	3.42385	5.9018e-13	60.9255
HOXC10	ENSG00000180818	4.74095	9.67219e-13	21.6075
SMIM24	ENSG00000095932	7.6973	1.03226e-12	31.671
TPRX1	ENSG00000178928	8.00679	1.08134e-12	23.3085
IGFBP5	ENSG00000115461	7.43241	1.46577e-12	27.6858
BTBD18	ENSG00000233436	8.04286	1.56816e-12	24.4008
CSTA	ENSG00000121552	2.29318	2.00941e-12	224.822
CLEC2L	ENSG00000236279	7.99675	2.1838e-12	23.095
KLB	ENSG00000134962	7.89689	3.37741e-12	22.4497
MBD3L5	ENSG00000237247	8.0788	3.61025e-12	24.4439
ANKRD1	ENSG00000148677	2.59443	3.6829e-12	252.432
SOCS1	ENSG00000185338	2.55977	3.88001e-12	32.2999
ALPK3	ENSG00000136383	4.52745	4.42167e-12	23.5421
RAB3B	ENSG00000169213	7.84131	5.67668e-12	20.7423
RASD1	ENSG00000108551	7.7999	5.96391e-12	20.1337
SERPINE1	ENSG00000106366	6.85843	7.25683e-12	26.9339
CCL26	ENSG00000006606	7.77438	8.76889e-12	19.8918
TSPY10	ENSG00000236424	8.1908	9.53436e-12	26.3974
TRIM64B	ENSG00000189253	7.94372	1.01086e-11	22.6591
FAM72D	ENSG00000215784	-2.69037	1.04775e-11	118.154
NANOS1	ENSG00000188613	6.22042	1.71014e-11	24.9805
SULT2A1	ENSG00000105398	7.35472	1.85553e-11	25.3704
GALNT8	ENSG00000130035	7.75112	1.93356e-11	20.3391
NMUR2	ENSG00000132911	2.59513	2.10132e-11	34.817
CORO7	ENSG00000262246	3.42702	2.21761e-11	20.6673
CLDN9	ENSG00000213937	2.71321	2.38475e-11	38.1489
ZNF560	ENSG00000198028	7.66321	2.66788e-11	18.5205
DISP2	ENSG00000140323	3.3162	2.79384e-11	27.0148
ADRA1D	ENSG00000171873	7.57423	3.56406e-11	17.2274
PRR23D1	ENSG00000255251	7.64281	3.62848e-11	19.0977
PRR23D2	ENSG00000255378	7.64281	3.62848e-11	19.0977
PRAMEF7	ENSG00000204510	8.03543	3.98957e-11	26.9717
TEX19	ENSG00000182459	3.31789	4.09515e-11	22.3715
SSU72L1	ENSG00000284438	7.6437	4.29116e-11	18.3475
ZNF486	ENSG00000256229	7.62363	4.64267e-11	18.1074
GPR153	ENSG00000158292	7.57105	5.03572e-11	17.1573
TENT5B	ENSG00000158246	7.56251	6.6976e-11	17.0551
IL23A	ENSG00000110944	3.01298	6.85093e-11	37.0122
IFT70A	ENSG00000197557	2.04419	6.92293e-11	42.8088
DCAF4L2	ENSG00000176566	7.48409	7.0717e-11	16.1454
FDCSP	ENSG00000181617	4.85139	8.7869e-11	19.2681
PRR20B	ENSG00000204918	7.50431	9.35645e-11	17.8957
PRR20A	ENSG00000204919	7.50431	9.35645e-11	17.8957
PRR20D	ENSG00000227151	7.50431	9.35645e-11	17.8957
PRR20C	ENSG00000229665	7.50431	9.35645e-11	17.8957
HOXB4	ENSG00000182742	4.32649	9.97476e-11	17.8419
CXCL17	ENSG00000189377	6.06719	1.13681e-10	24.8175
OSR1	ENSG00000143867	5.98768	1.44029e-10	22.5856
OR14I1	ENSG00000189181	7.43907	1.81227e-10	18.4982
DENND5A	ENSG00000184014	4.33582	1.81785e-10	17.7
UBTFL7	ENSG00000229361	7.48747	1.87114e-10	16.3395
HOXA10	ENSG00000253293	7.35914	1.99363e-10	14.9577
FAM43A	ENSG00000185112	6.56258	2.33374e-10	22.1453
FGF19	ENSG00000162344	7.46908	2.48673e-10	16.1179
BASP1	ENSG00000176788	7.30935	3.23872e-10	14.5465
ANGPTL3	ENSG00000132855	7.30937	5.61087e-10	15.5011
ANKRD65	ENSG00000235098	5.79237	5.96719e-10	17.7153
NPFFR1	ENSG00000148734	5.77394	6.62739e-10	18.4232
DNER	ENSG00000187957	6.84068	7.21694e-10	17.8558
KDM4E	ENSG00000235268	7.15831	1.06304e-09	13.2314
IL11	ENSG00000095752	2.00147	1.1696e-09	39.0514
FAM184B	ENSG00000047662	5.69375	1.18456e-09	16.9783
ARHGEF17	ENSG00000110237	4.92376	1.59221e-09	15.8199
MYH8	ENSG00000133020	6.88141	1.94354e-09	17.8642
REG1A	ENSG00000115386	5.74058	2.44574e-09	18.8807
SLC25A31	ENSG00000151475	7.03418	2.50023e-09	11.8396
C18orf63	ENSG00000206043	7.11099	3.25321e-09	12.7702
TUBA3E	ENSG00000152086	6.3046	4.13085e-09	15.5629
RTL8A	ENSG00000203950	6.76541	4.16302e-09	16.2992
KRT83	ENSG00000170523	5.16223	4.47336e-09	18.7937
ZSCAN5DP	ENSG00000267908	6.98745	4.52279e-09	11.7785
PAGE1	ENSG00000068985	3.89938	5.98662e-09	15.9509
P2RX1	ENSG00000108405	5.60842	6.38165e-09	21.2279
HOXB7	ENSG00000260027	6.86063	9.22838e-09	10.4821
TEX15	ENSG00000133863	6.87108	1.04223e-08	10.9107
CEACAM6	ENSG00000086548	4.07431	1.07954e-08	677.664
ASPHD2	ENSG00000128203	2.74698	1.19028e-08	20.2403
NEURL1B	ENSG00000214357	6.88001	1.19966e-08	10.8745
PRAMEF4	ENSG00000243073	7.02082	1.23282e-08	11.8893
SSU72L6	ENSG00000230268	6.83095	1.23792e-08	11.0336
BCL2A1	ENSG00000140379	6.85265	1.24569e-08	10.7286
CCND2	ENSG00000118971	6.58694	1.3227e-08	14.7677
AJM1	ENSG00000232434	2.42757	1.4345e-08	20.4068
CLDN6	ENSG00000184697	5.91508	1.59308e-08	13.8918
LTB	ENSG00000227507	6.95792	1.64131e-08	11.8749
TSPYL5	ENSG00000180543	6.75717	1.84929e-08	9.74927
NUDT19	ENSG00000213965	6.79405	1.86999e-08	10.089
UBXN10	ENSG00000162543	6.76972	2.01081e-08	10.9077
H2AB2	ENSG00000277858	6.81239	2.26488e-08	10.1433
GLIS2	ENSG00000126603	6.57932	2.40367e-08	15.7797
CT47B1	ENSG00000236446	6.85	2.4144e-08	10.5514
CACNG4	ENSG00000075461	6.73067	2.50688e-08	9.88743
LOC100421094	ENSG00000254423	6.80981	2.52236e-08	11.3501
DDX43	ENSG00000080007	6.74486	2.61178e-08	10.1688
KCNV2	ENSG00000168263	6.67489	2.93334e-08	9.20183
SLC6A7	ENSG00000011083	6.72517	3.10655e-08	12.2633
NKAPL	ENSG00000189134	6.67765	3.13578e-08	9.20596
MAGEA1	ENSG00000198681	5.25478	3.15698e-08	12.5756
TCERG1L	ENSG00000176769	6.12529	3.68153e-08	11.1865
ARRDC4	ENSG00000140450	6.72209	4.78076e-08	11.5214
MAGEC1	ENSG00000155495	6.62649	4.9815e-08	9.16288
TSPY4	ENSG00000233803	6.82274	5.20486e-08	10.2298
KCNS1	ENSG00000124134	6.68039	5.70811e-08	9.31202
TAFA5	ENSG00000219438	6.75771	6.09416e-08	10.5345
GEM	ENSG00000164949	5.67979	6.28315e-08	12.004
CKM	ENSG00000104879	6.58532	6.7011e-08	8.80613
COL5A3	ENSG00000080573	6.1678	6.72395e-08	11.074
PRAMEF33	ENSG00000237700	6.66915	6.72478e-08	9.23582
SRPX2	ENSG00000102359	2.17106	6.95138e-08	33.3898
DCAF8L1	ENSG00000226372	6.5613	8.23952e-08	8.5562
MPC1L	ENSG00000238205	6.58377	9.93817e-08	8.66789
SOD3	ENSG00000109610	6.5785	9.98283e-08	10.3476
C1orf115	ENSG00000162817	6.48265	1.05221e-07	8.12814
ZNF880	ENSG00000221923	6.51214	1.24904e-07	8.73884
TRIML2	ENSG00000179046	5.05939	1.25192e-07	11.1707
TFF2	ENSG00000160181	2.39746	1.25455e-07	20.589
TRMT12	ENSG00000183665	6.57104	1.29363e-07	8.61965
PDE3A	ENSG00000172572	6.612	1.38911e-07	11.4699
CTXN1	ENSG00000178531	5.3414	1.64208e-07	9.59926
HSPB8	ENSG00000152137	5.98342	1.64644e-07	9.94606
LY6G6C	ENSG00000204421	3.95919	1.76679e-07	12.7314
MLYCD	ENSG00000103150	6.56075	1.87785e-07	8.49406
APBA1	ENSG00000107282	5.34991	1.93228e-07	14.5909
TLCD5	ENSG00000181264	4.95462	2.16984e-07	10.3116
ASZ1	ENSG00000154438	6.39941	2.66504e-07	7.61803
N4BP3	ENSG00000145911	6.36996	2.83242e-07	7.42301
PCDHGA12	ENSG00000253159	3.79212	3.02778e-07	15.0482
PAGE2	ENSG00000234068	6.46191	3.16091e-07	8.32195
SLC51B	ENSG00000186198	6.52666	3.21937e-07	8.39467
ELOBP2	ENSG00000255262	6.35017	3.32931e-07	7.43512
HOXB5	ENSG00000120075	6.31934	3.38585e-07	7.33141
LCE1E	ENSG00000186226	4.35875	3.43869e-07	17.8295
UPK1B	ENSG00000114638	5.98396	3.55299e-07	10.0332
ZNF549	ENSG00000121406	6.38233	3.56397e-07	7.50552
NGFR	ENSG00000064300	6.33042	3.61151e-07	7.26422
SPMIP9	ENSG00000172073	5.85437	3.86167e-07	9.19206
CILP2	ENSG00000160161	3.37879	4.45217e-07	14.9051
CALML3	ENSG00000178363	6.30619	4.8476e-07	7.14164
SNAI3	ENSG00000185669	2.72201	5.22424e-07	15.9849
WNT6	ENSG00000115596	6.30749	5.39969e-07	7.19813
RIPPLY3	ENSG00000183145	6.26775	5.48071e-07	7.0064
C6orf15	ENSG00000204542	5.50551	6.65101e-07	11.1192
KLF17	ENSG00000171872	6.27704	6.68717e-07	6.96689
ERP27	ENSG00000139055	2.83178	7.08677e-07	15.6535
OR7E4P	ENSG00000255261	6.34653	7.09196e-07	7.29632
EREG	ENSG00000124882	6.31783	7.11825e-07	8.70046
KLF9	ENSG00000119138	5.95326	7.61804e-07	9.46827
PRSS12	ENSG00000164099	6.23909	8.60752e-07	6.87172
NEURL2	ENSG00000124257	2.05598	9.41654e-07	20.3213
BRINP2	ENSG00000198797	6.22558	1.03161e-06	6.83304
ANKRD34C	ENSG00000235711	6.22047	1.19109e-06	7.06457
GFY	ENSG00000261949	5.26289	1.2566e-06	9.16707
CATSPERZ	ENSG00000219435	4.247	1.53539e-06	9.58258
ERVH48-1	ENSG00000233056	6.11323	1.62812e-06	6.23463
AK7	ENSG00000140057	2.51071	1.63545e-06	15.1806
LYPD2	ENSG00000197353	5.84813	1.66266e-06	8.72972
NUPR1	ENSG00000176046	4.45034	1.75929e-06	195.991
RDH16	ENSG00000139547	2.5608	1.78301e-06	18.9299
TMEM200B	ENSG00000253304	6.16038	1.82038e-06	7.23305
CYP17A1	ENSG00000148795	6.09673	1.86274e-06	6.32651
KDM4F	ENSG00000255855	6.10709	1.88207e-06	6.73487
RAET1L	ENSG00000155918	3.94187	1.92196e-06	18.1444
KRT20	ENSG00000171431	4.8309	1.94917e-06	10.7154
LIMD2	ENSG00000136490	2.27844	2.49425e-06	23.3042
TCIM	ENSG00000176907	3.31195	2.57672e-06	15.2229
TCF7L1	ENSG00000152284	5.76063	2.58841e-06	8.64121
NCCRP1	ENSG00000188505	5.75554	2.7458e-06	8.25991
FTHL17	ENSG00000132446	6.07133	2.81703e-06	6.08493
NHLRC1	ENSG00000187566	6.02805	3.06456e-06	5.94969
VCY1B	ENSG00000129862	4.73123	3.09292e-06	8.9612
VCY	ENSG00000129864	4.73123	3.09292e-06	8.9612
CACNG6	ENSG00000130433	4.55167	3.25014e-06	11.19
HOXD8	ENSG00000175879	5.95167	3.458e-06	5.60881
HRH1	ENSG00000196639	4.65531	4.10367e-06	9.21788
FUT7	ENSG00000180549	5.90271	5.26859e-06	6.15815
MEIOSIN	ENSG00000237452	5.80578	5.26962e-06	8.49802
HOXC11	ENSG00000123388	5.63977	5.37543e-06	7.63934
C19orf38	ENSG00000214212	2.27574	5.42928e-06	43.9449
S100A7	ENSG00000143556	5.8658	5.5652e-06	6.04467
TRIM51G	ENSG00000220948	5.87257	6.79311e-06	5.28408
VASN	ENSG00000168140	5.97476	7.00151e-06	5.64861
GRIN2D	ENSG00000105464	3.86371	7.02408e-06	9.85019
BMP6	ENSG00000153162	5.89552	7.17773e-06	5.43462
RPS2P31	ENSG00000213296	5.89532	7.23158e-06	5.56657
DEPP1	ENSG00000165507	3.14082	7.5577e-06	31.9058
PPBP	ENSG00000163736	5.88913	7.60265e-06	5.97493
TFCP2L1	ENSG00000115112	5.8544	7.66119e-06	5.1936
ZNF879	ENSG00000234284	5.76017	8.81151e-06	5.48512
ERLN	ENSG00000259120	4.63067	8.8486e-06	9.52078
GNA15	ENSG00000060558	5.05419	9.64879e-06	8.10371
LCN15	ENSG00000177984	5.8334	9.96149e-06	5.2487
SNTA1	ENSG00000101400	5.80488	1.02151e-05	5.0622
ALPK2	ENSG00000198796	5.79759	1.04313e-05	4.99941
OR7E108P	ENSG00000270432	5.88956	1.04716e-05	5.4977
DPEP3	ENSG00000141096	5.76792	1.16919e-05	5.48484
KRBOX1	ENSG00000240747	5.47563	1.21034e-05	6.69994
ZNF256	ENSG00000152454	5.87357	1.29054e-05	5.24758
FLRT1	ENSG00000126500	3.18694	1.30824e-05	11.2354
GDF5	ENSG00000125965	5.77843	1.33292e-05	5.65348
APOBEC3G	ENSG00000239713	4.86174	1.38171e-05	7.05085
LOXL4	ENSG00000138131	5.81988	1.38891e-05	5.09403
IAPP	ENSG00000121351	5.73097	1.57293e-05	4.77313
MSH5-SAPCD1	ENSG00000255152	2.26035	1.67924e-05	104.892
CYP27A1	ENSG00000135929	5.10173	1.75914e-05	9.30549
ERVV-2	ENSG00000268964	5.20084	1.78605e-05	9.50764
RBM46	ENSG00000151962	5.70243	1.80577e-05	4.67797
HS3ST3A1	ENSG00000153976	5.82796	1.95567e-05	5.12116
ZFP28	ENSG00000196867	5.36792	2.0181e-05	6.4668
HTR3B	ENSG00000149305	5.45713	2.05537e-05	6.88285
KCNK15	ENSG00000124249	5.80849	2.12793e-05	5.0074
TRIM59	ENSG00000213186	3.03649	2.13748e-05	10.3694
GREP1	ENSG00000262152	4.03343	2.21397e-05	7.83419
C1QL1	ENSG00000131094	5.68816	2.51495e-05	4.77425
ZNF280A	ENSG00000169548	5.3114	2.52479e-05	6.00007
CLDN3	ENSG00000165215	5.79854	2.5721e-05	5.11494
RHOXF2	ENSG00000131721	5.75455	2.58368e-05	4.81734
SMIM5	ENSG00000204323	2.86555	2.62642e-05	12.0425
ZNF790	ENSG00000197863	5.62709	2.75443e-05	4.42841
AMY1C	ENSG00000187733	5.4703	2.78809e-05	6.72903
SSC4D	ENSG00000146700	2.01333	2.86129e-05	16.1106
SLC22A3	ENSG00000146477	5.81379	2.96709e-05	5.30022
SERPINB2	ENSG00000197632	4.28529	3.09841e-05	13.1769
DDIT4L	ENSG00000145358	5.56701	3.29442e-05	4.40072
ERVMER34-1	ENSG00000226887	5.57853	3.42298e-05	4.33737
RFPL1	ENSG00000128250	5.57828	3.51954e-05	4.43254
B3GNT8	ENSG00000177191	4.81097	3.54919e-05	6.57734
DUSP23	ENSG00000158716	5.72488	3.59703e-05	4.80356
PRR23A	ENSG00000206260	5.63905	3.69414e-05	4.57538
DRD1	ENSG00000184845	5.06317	3.94113e-05	8.49122
HCN2	ENSG00000099822	5.31394	4.09024e-05	5.97183
MAGEB1	ENSG00000214107	5.69339	4.34886e-05	4.77783
CLDN23	ENSG00000253958	2.50586	4.41959e-05	37.7477
GP9	ENSG00000169704	5.5376	4.44923e-05	4.17115
KRTAP19-5	ENSG00000186977	5.61743	4.97158e-05	4.61546
EXOC3L4	ENSG00000205436	5.21355	5.02481e-05	5.60646
BNIP5	ENSG00000189325	3.15471	5.09412e-05	8.1365
C11orf86	ENSG00000173237	5.86826	5.13447e-05	5.24606
DUXA	ENSG00000258873	5.72745	5.34577e-05	5.40861
CCDC71L	ENSG00000253276	5.90393	5.34656e-05	5.61077
KCNJ4	ENSG00000168135	5.55638	5.37876e-05	4.34591
GSTA1	ENSG00000243955	5.62311	5.43707e-05	4.57811
CALML5	ENSG00000178372	5.60483	5.66835e-05	4.33325
CCDC166	ENSG00000255181	4.59776	6.07331e-05	5.805
OXCT2	ENSG00000198754	2.04188	6.39612e-05	16.5944
PFN4	ENSG00000176732	2.79592	6.45372e-05	17.858
RPL7P16	ENSG00000242899	4.53787	6.66982e-05	5.4435
FPR3	ENSG00000187474	5.45844	6.82073e-05	4.14676
SPRR2D	ENSG00000163216	3.01806	6.94699e-05	18.2521
PRAMEF10	ENSG00000187545	5.76734	6.96926e-05	4.85301
TMEM47	ENSG00000147027	5.7198	7.04728e-05	4.69477
SMIM10L2A	ENSG00000178947	5.42724	7.84779e-05	4.18711
FRG2	ENSG00000205097	5.46294	7.86429e-05	4.03648
NKX6-2	ENSG00000148826	5.48962	7.92056e-05	4.0406
RBMXL2	ENSG00000170748	5.52899	7.9431e-05	4.152
PSORS1C2	ENSG00000204538	5.45706	8.05478e-05	3.94984
FAM90A12	ENSG00000254229	5.76667	8.14445e-05	5.59756
CTSW	ENSG00000172543	5.5825	8.45393e-05	4.38157
KCNJ9	ENSG00000162728	4.21785	8.49643e-05	7.65727
LRRC70	ENSG00000186105	3.26231	8.65079e-05	9.13247
PPP1R14C	ENSG00000198729	5.50023	8.68824e-05	4.172
ZNF311	ENSG00000197935	5.55772	9.77256e-05	4.21151
COX8C	ENSG00000187581	5.6832	0.000104743	4.63967
OLR1	ENSG00000173391	3.76498	0.000113688	11.9699
CFAP53	ENSG00000172361	2.02416	0.000113756	15.5678
C19orf84	ENSG00000262874	4.52941	0.00011649	5.38896
KRT16	ENSG00000186832	3.87174	0.00011699	6.06317
HERC5	ENSG00000138646	5.37739	0.000118121	3.87851
CALY	ENSG00000130643	5.40918	0.000119086	3.85027
PLA2G4D	ENSG00000159337	3.09774	0.000133278	45.058
PAG1	ENSG00000076641	5.51933	0.000134917	4.07984
CIMIP2A	ENSG00000188163	3.19641	0.000138662	8.14947
ULBP1	ENSG00000111981	4.20997	0.00013953	6.93922
SHISA2	ENSG00000180730	4.99366	0.000139776	4.98147
PRR9	ENSG00000203783	5.54382	0.000142024	4.52085
RCOR2	ENSG00000167771	5.31235	0.000143723	3.69972
PPP1R2C	ENSG00000102055	5.34904	0.000150836	3.97396
MESP1	ENSG00000166823	4.13462	0.000156909	6.65766
RFLNB	ENSG00000183688	4.95998	0.000169312	4.69626
ZNF716	ENSG00000182111	5.46992	0.000181068	4.00053
IL13RA2	ENSG00000123496	3.8648	0.000181421	14.655
ZBED2	ENSG00000177494	5.41486	0.000181421	3.87355
OTUD6A	ENSG00000189401	5.34788	0.000204281	3.65994
RAET1G	ENSG00000203722	4.92374	0.000210258	4.59725
CAPN6	ENSG00000077274	4.90359	0.000215666	4.60877
NPTXR	ENSG00000221890	5.2712	0.000220696	3.60897
KCNF1	ENSG00000162975	5.23284	0.000223142	3.40625
SPESP1	ENSG00000258484	5.3332	0.000223249	3.71531
ZNF14	ENSG00000105708	5.00274	0.00023065	4.80296
KCNMB4	ENSG00000135643	4.91807	0.000238226	4.64142
C5AR1	ENSG00000197405	3.67441	0.000251863	6.38887
MAFA	ENSG00000182759	5.30255	0.000261663	3.56588
VANGL2	ENSG00000162738	5.22714	0.000264209	3.40268
LOC391768	ENSG00000248542	5.36691	0.000276592	4.04117
GABRG1	ENSG00000163285	5.26627	0.000296521	3.53435
CYP26B1	ENSG00000003137	3.92537	0.000301344	5.27529
IRS2	ENSG00000185950	5.25622	0.000314194	3.62455
RBM20	ENSG00000203867	4.79952	0.000314559	4.21273
FZD9	ENSG00000188763	5.47666	0.000318308	4.08068
CAMP	ENSG00000164047	4.46295	0.000336455	6.6055
KRTAP3-1	ENSG00000212901	4.13381	0.000343667	6.12637
EBI3	ENSG00000105246	4.74521	0.000356662	4.2616
DSG3	ENSG00000134757	4.79666	0.0003631	4.32732
RFPL4AL1	ENSG00000229292	5.42716	0.00038179	7.9937
LAPTM5	ENSG00000162511	4.30698	0.000401791	4.62846
FZD10	ENSG00000111432	5.25409	0.000412843	3.41919
ITLN1	ENSG00000179914	5.25409	0.000412843	3.41919
KCNH8	ENSG00000183960	5.20131	0.000426627	3.31192
FFAR2	ENSG00000126262	5.2088	0.000429741	3.37499
LRRC4C	ENSG00000148948	4.77533	0.000439192	4.12965
NPY	ENSG00000122585	4.76825	0.000439342	4.15066
PIGZ	ENSG00000119227	2.0343	0.000443646	24.7056
ZNF354C	ENSG00000177932	5.11285	0.000448377	3.11773
HEYL	ENSG00000163909	5.18737	0.00046045	3.31248
NUDT11	ENSG00000196368	5.11317	0.000487521	3.39939
CRYAB	ENSG00000109846	3.62493	0.00048917	6.14069
PATE4	ENSG00000237353	5.18593	0.000496834	3.62043
GAST	ENSG00000184502	4.53279	0.000504372	3.94778
PAIP2B	ENSG00000124374	5.11817	0.00051553	3.2085
ZNF750	ENSG00000141579	5.13101	0.000525733	3.25571
GRID2IP	ENSG00000215045	3.58695	0.000537806	5.16302
PRSS3P1	ENSG00000250591	2.33053	0.000574012	9.06987
PCDHGA11	ENSG00000253873	3.52686	0.00059233	7.60591
RNASE7	ENSG00000165799	5.0524	0.000602811	3.08949
TBC1D9	ENSG00000109436	3.62639	0.000606789	6.9533
CTF1	ENSG00000150281	5.04944	0.000607833	2.95894
ZXDB	ENSG00000198455	5.03229	0.000623822	2.9274
OTULINL	ENSG00000145569	5.04445	0.000641733	3.02285
FAM181A	ENSG00000140067	5.0757	0.0006498	3.02698
HOXC12	ENSG00000123407	6.26094	0.000663159	6.87463
PRR20G	ENSG00000239620	5.08384	0.000691401	3.65335
TPRG1LP1	ENSG00000269097	2.04905	0.000696717	22.9299
ADRA2A	ENSG00000150594	3.52867	0.000697341	5.69789
LRRC4	ENSG00000128594	5.01479	0.000716848	2.89586
INSL4	ENSG00000120211	5.06208	0.000733108	3.05411
CXCL10	ENSG00000169245	5.11006	0.000740647	3.4038
PCDHGC3	ENSG00000240184	4.98253	0.000755282	2.87203
HBA1	ENSG00000206172	6.14981	0.00078965	6.4641
TCF15	ENSG00000125878	5.00145	0.000837808	3.05026
OLFM4	ENSG00000102837	2.78633	0.000856838	69.9381
EID3	ENSG00000255150	3.17452	0.000881651	10.3174
PCDHGB6	ENSG00000253305	2.33126	0.000898435	8.23997
RNASE10	ENSG00000182545	5.10931	0.000903847	3.08095
RNF224	ENSG00000233198	2.20848	0.000948357	8.99393
MMP17	ENSG00000198598	5.0299	0.000974969	2.93181
GJB4	ENSG00000189433	4.53039	0.00100238	3.58306
CCL22	ENSG00000102962	4.93954	0.0010323	2.76916
GCKR	ENSG00000084734	2.97354	0.0010486	6.04278
ARL4D	ENSG00000175906	3.72937	0.00115013	4.36564
NIM1K	ENSG00000177453	2.50522	0.00116553	8.37503
ZG16	ENSG00000174992	4.88778	0.00119278	2.64218
SYT11	ENSG00000132718	4.46408	0.00119722	3.86855
HOXC8	ENSG00000037965	3.2262	0.00124207	5.68793
DKK4	ENSG00000104371	2.87984	0.00125143	173.445
ERVFRD-1	ENSG00000244476	5.53704	0.00127739	5.00758
CABP7	ENSG00000100314	4.87903	0.00134602	2.64246
CDSN	ENSG00000204539	4.09612	0.00148192	3.93865
PTGER1	ENSG00000160951	3.96938	0.00149574	4.06635
SIGLEC9	ENSG00000129450	4.86095	0.00150543	2.70196
ZNF175	ENSG00000105497	5.14651	0.00154284	3.17199
RBMY1J	ENSG00000226941	5.94837	0.00154342	6.72512
RBPMS2	ENSG00000166831	4.9302	0.00155785	2.71351
PTX3	ENSG00000163661	5.39843	0.00156493	4.517
KRTAP20-2	ENSG00000184032	4.85865	0.00158823	2.60651
CCDC172	ENSG00000182645	4.87258	0.00161129	2.63833
KRT75	ENSG00000170454	4.76476	0.0016539	2.78043
TPBG	ENSG00000146242	4.85276	0.00166064	2.66987
GALR2	ENSG00000182687	2.61988	0.0017307	7.90195
PHGR1	ENSG00000233041	3.26423	0.00180058	4.69533
NUTM2E	ENSG00000228570	3.83107	0.0018515	10.1354
IGFALS	ENSG00000099769	3.50149	0.00193852	5.11893
FXYD1	ENSG00000266964	3.99977	0.00211618	4.06993
TMEM156	ENSG00000121895	3.20716	0.00212222	10.3598
SPDYC	ENSG00000204710	3.61578	0.00222537	3.9298
SLC5A5	ENSG00000105641	4.77527	0.00222573	2.44799
NKX2-4	ENSG00000125816	5.24712	0.00231455	3.52702
TFAP2C	ENSG00000087510	4.769	0.00233445	2.42031
OR7E128P	ENSG00000228915	4.96329	0.00242207	3.08011
ZNF737	ENSG00000237440	2.77435	0.00243165	12.4618
ZIC5	ENSG00000139800	4.69444	0.00254875	2.39262
KL	ENSG00000133116	4.78577	0.00255375	2.45157
RPL18AP13	ENSG00000213304	4.25378	0.00258685	2.96953
PNOC	ENSG00000168081	4.8349	0.00261368	2.6342
C5orf46	ENSG00000178776	3.61499	0.00268434	4.58321
GRIN2B	ENSG00000273079	2.61017	0.00271789	5.50672
DCHS1	ENSG00000166341	3.11324	0.00288142	5.93821
PLIN5	ENSG00000214456	4.28646	0.00300631	3.03176
LRRN4	ENSG00000125872	2.95298	0.00301172	4.65715
LILRA2	ENSG00000239998	4.6442	0.00313586	2.26179
POU4F1	ENSG00000152192	4.66993	0.00314353	2.26207
CCER1	ENSG00000197651	4.71451	0.00315247	2.54372
NWD2	ENSG00000174145	3.50021	0.00320594	4.05667
ARL10	ENSG00000175414	3.18655	0.00320747	4.38815
CACNG1	ENSG00000108878	4.73382	0.0032221	2.57085
NPIPB9	ENSG00000196993	2.70391	0.00323994	29.0255
TNFAIP6	ENSG00000123610	4.66502	0.00327543	2.28976
BNIP3P4	ENSG00000271225	-2.11148	0.00333355	7.34211
ACSS3	ENSG00000111058	4.67986	0.00335447	2.87559
PCDHGA4	ENSG00000262576	4.18501	0.00359529	4.69869
RASD2	ENSG00000100302	3.72298	0.00365892	4.78169
FGF18	ENSG00000156427	2.35349	0.00375644	6.182
BEST4	ENSG00000142959	4.90059	0.00375713	2.6649
GJB5	ENSG00000189280	4.66149	0.00387042	2.41674
METTL21C	ENSG00000139780	4.71427	0.00393048	2.38933
CD27	ENSG00000139193	5.09265	0.0039478	3.68874
LRFN1	ENSG00000128011	4.66143	0.00401872	2.72993
GPR162	ENSG00000250510	4.26588	0.00402869	3.57047
HOXB8	ENSG00000120068	4.73481	0.00402869	2.36137
ZNF679	ENSG00000197123	4.29998	0.00402869	3.09715
PATL2	ENSG00000229474	2.57057	0.00403544	7.02797
HSFX3	ENSG00000283697	4.80002	0.00420162	2.54702
G0S2	ENSG00000123689	4.61592	0.00425745	2.36906
GAL	ENSG00000069482	4.75139	0.0042796	2.44359
PIGR	ENSG00000162896	4.07973	0.00443056	2.86611
PRAMEF19	ENSG00000204480	5.56522	0.00443321	4.22858
GBX2	ENSG00000168505	4.5745	0.00458419	2.13124
MBOAT4	ENSG00000177669	4.11672	0.00458419	2.75975
LYZL4	ENSG00000157093	2.88407	0.0046168	4.69053
RPLP0P3	ENSG00000240023	4.73614	0.00463302	2.38381
SOX15	ENSG00000129194	2.19737	0.00488239	8.83596
RNF113B	ENSG00000139797	4.82808	0.00494262	2.66847
CATSPER1	ENSG00000175294	4.13754	0.00519968	2.68347
TNF	ENSG00000232810	4.61799	0.00519968	2.60267
DPPA5	ENSG00000203909	4.70169	0.00523883	2.29774
KCNK9	ENSG00000169427	3.01717	0.0052851	6.06575
SRMS	ENSG00000125508	4.55136	0.00530454	2.0997
RTL5	ENSG00000242732	4.24911	0.00540767	2.87766
BMS1P10	ENSG00000237238	4.90239	0.005591	3.55875
HNRNPA1P21	ENSG00000228168	4.56443	0.00562361	2.47624
PPIAP45	ENSG00000258116	4.62789	0.00564251	2.222
CT47A9	ENSG00000226600	4.51628	0.00569081	2.03607
CT47A3	ENSG00000236126	4.51628	0.00569081	2.03607
CT47A2	ENSG00000242362	4.51628	0.00569081	2.03607
CT47A10	ENSG00000224089	4.51628	0.00569081	2.03607
CT47A11	ENSG00000226929	4.51628	0.00569081	2.03607
CT47A8	ENSG00000230347	4.51628	0.00569081	2.03607
CT47A6	ENSG00000226023	4.51628	0.00569081	2.03607
CT47A4	ENSG00000230594	4.51628	0.00569081	2.03607
SPANXC	ENSG00000198573	4.61053	0.00571781	2.6035
AMDHD1	ENSG00000139344	4.07308	0.00588022	2.60949
ELFN1	ENSG00000225968	4.58617	0.00615922	2.16333
DYNAP	ENSG00000178690	4.96391	0.00620222	3.24528
GRIN3B	ENSG00000116032	4.48172	0.00621456	2.04405
SEMA3G	ENSG00000010319	4.53556	0.00622832	2.16333
EVA1B	ENSG00000142694	4.61486	0.00622874	2.17131
TMED6	ENSG00000157315	4.14023	0.00623527	3.02855
B3GNT7	ENSG00000156966	3.65022	0.00631235	3.32351
USP17L2	ENSG00000223443	4.77766	0.00632365	4.02521
GPX7	ENSG00000116157	4.52957	0.00653104	2.22529
OR2C1	ENSG00000168158	4.63297	0.00659848	2.22172
MANSC4	ENSG00000205693	4.64096	0.00667715	2.23081
GBA3	ENSG00000249948	2.66852	0.00694971	4.74643
CYS1	ENSG00000205795	3.28871	0.00726769	3.65436
GAL3ST3	ENSG00000175229	4.53679	0.00734602	2.07229
NHLRC4	ENSG00000257108	4.55079	0.00753556	2.07614
SCG2	ENSG00000171951	2.25706	0.00771708	5.50007
CSPG4	ENSG00000173546	4.92236	0.0078105	3.11885
NXPH3	ENSG00000182575	4.50714	0.00794588	2.09529
B3GALT4	ENSG00000235863	4.61085	0.00795583	3.68732
SPMIP11	ENSG00000257987	3.91722	0.00799139	2.60151
RSPO4	ENSG00000101282	2.3714	0.00823189	4.77513
FOXE1	ENSG00000178919	4.54306	0.00884761	2.09501
PRSS51	ENSG00000253649	4.54306	0.00884761	2.09501
EN2	ENSG00000164778	4.48787	0.00903408	2.00013
FOXE3	ENSG00000186790	4.37996	0.0094774	1.94916
NCMAP	ENSG00000184454	4.33518	0.009558	2.01195
RAB41	ENSG00000147127	4.49548	0.00961777	2.07614
C1QTNF4	ENSG00000172247	3.04513	0.00982504	5.32038
FAM131C	ENSG00000185519	4.41464	0.00982836	2.07999
L1TD1	ENSG00000240563	3.38046	0.00991599	4.24916
LDOC1	ENSG00000182195	4.3923	0.0100903	2.09585
ZSCAN10	ENSG00000130182	4.6058	0.0101221	2.16663
LSMEM2	ENSG00000179564	2.0381	0.0106429	6.09933
VAV1	ENSG00000141968	4.31261	0.0108395	1.81392
TUBB1	ENSG00000101162	2.84931	0.0109749	3.83985
KRT14	ENSG00000186847	2.97488	0.0110507	3.97549
CXCR2	ENSG00000180871	3.93169	0.0110964	2.43447
NYX	ENSG00000188937	4.3343	0.0111952	1.78238
SPIB	ENSG00000269404	2.07512	0.0112925	5.76719
LRRN1	ENSG00000175928	4.42159	0.0113288	1.90496
KCNA7	ENSG00000104848	4.39055	0.011441	1.85014
LOC391092	ENSG00000223728	4.59599	0.0114413	3.33219
NTN1	ENSG00000065320	4.36861	0.0115075	1.87811
TRIM51CP	ENSG00000249910	4.36861	0.0115075	1.87811
DDX53	ENSG00000184735	4.35047	0.011665	1.84629
SYCE3	ENSG00000217442	2.00858	0.0119195	6.87806
HS3ST6	ENSG00000162040	3.58549	0.0119233	2.82077
CDA	ENSG00000158825	4.39331	0.0122999	1.87342
OR7E116P	ENSG00000225072	4.60356	0.0124476	3.26471
PCDHGB4	ENSG00000253953	4.48241	0.0127089	3.37001
APOBEC2	ENSG00000124701	4.37166	0.012998	1.84161
MUC22	ENSG00000261272	4.30906	0.013295	1.93733
DRAXIN	ENSG00000162490	4.34767	0.0133822	2.00041
OR7E7P	ENSG00000238228	2.28371	0.01341	4.66145
FBLL1	ENSG00000188573	3.81254	0.013489	2.18434
TOPAZ1	ENSG00000173769	4.38894	0.0138512	1.90468
KRTAP1-5	ENSG00000221852	4.26936	0.0139784	1.71931
SCNN1G	ENSG00000166828	4.34741	0.014141	1.82246
GOLGA6A	ENSG00000159289	3.66585	0.014203	3.28344
EIF4EBP3	ENSG00000243056	3.03734	0.0142257	66.8677
NPFF	ENSG00000139574	2.1442	0.0144884	10.7038
GPR37	ENSG00000170775	4.31293	0.0145318	1.93706
GABBR2	ENSG00000136928	3.36841	0.014678	4.4498
SOCS5	ENSG00000171150	3.0255	0.0148348	4.25185
CX3CL1	ENSG00000006210	4.88484	0.0152536	2.651
LHX4	ENSG00000121454	4.78777	0.0153186	2.66161
HSPB2-C11orf52	ENSG00000254445	4.80208	0.0155459	2.69315
HOXA7	ENSG00000122592	3.11729	0.0155939	4.10783
HIPK4	ENSG00000160396	3.79455	0.0157109	2.23616
LOC100129276	ENSG00000230936	4.25513	0.0157329	1.68722
C13orf42	ENSG00000226792	4.27893	0.01588	1.747
FOXB1	ENSG00000171956	4.22749	0.0160711	2.10243
LGALS7	ENSG00000205076	2.85038	0.0161462	5.22751
BATF3	ENSG00000123685	4.81639	0.0162145	2.72469
SMPD4P1	ENSG00000223553	3.49029	0.0163215	2.91452
ELOVL3	ENSG00000119915	4.28056	0.016503	1.75141
GBP4	ENSG00000162654	3.14853	0.0165998	3.70298
VNN1	ENSG00000112299	3.82986	0.0168375	2.23999
MXRA5	ENSG00000101825	4.2341	0.0168917	1.81063
PPP1R3C	ENSG00000119938	4.23732	0.017517	1.68337
POTEB	ENSG00000233917	4.3007	0.0177805	1.78322
UBTFL2	ENSG00000234376	4.89499	0.0180192	2.66133
ZNF722	ENSG00000241149	4.2291	0.0182176	1.66009
RPL7AP62	ENSG00000213862	3.99237	0.0186366	2.32815
CCN3	ENSG00000136999	3.41396	0.0187583	2.90305
EPHX3	ENSG00000105131	2.85331	0.018812	3.01529
NPTX2	ENSG00000106236	4.63476	0.0189393	2.59826
KRT32	ENSG00000108759	2.11514	0.0190257	6.07102
DCAF12L1	ENSG00000198889	4.31116	0.0193071	1.77853
CPXM1	ENSG00000088882	4.20381	0.019616	1.62827
LRRC38	ENSG00000162494	4.21684	0.0199254	1.69575
HBQ1	ENSG00000086506	4.12905	0.0203966	1.56051
ZIM3	ENSG00000141946	4.80548	0.0209696	2.53435
POU2AF2	ENSG00000150750	3.84189	0.021108	2.18079
PDZK1IP1	ENSG00000162366	2.98476	0.0211421	3.18211
KCNK18	ENSG00000186795	4.27409	0.0221161	1.74728
SPATA25	ENSG00000149634	2.6294	0.0221637	4.03132
OLFM2	ENSG00000105088	4.7562	0.0222273	2.43946
GAB4	ENSG00000215568	4.03951	0.0223985	1.56464
FBXO17	ENSG00000269190	4.08829	0.0224102	1.62386
RTP4	ENSG00000136514	3.75906	0.0225023	2.11715
MSC	ENSG00000178860	4.17042	0.0226196	1.71574
PPP4R3C	ENSG00000224960	4.17857	0.0232327	1.62029
ZNF518B	ENSG00000178163	4.13128	0.0232825	1.55666
SEC14L1P1	ENSG00000213693	4.23746	0.0234708	1.87286
MN1	ENSG00000169184	3.8128	0.0235275	2.28943
IGHA2	ENSG00000211890	4.3838	0.0237078	2.63532
LOC645433	ENSG00000248608	4.08762	0.0260472	1.49744
PLA2G2E	ENSG00000188784	4.17864	0.0264035	2.12571
TMEM59L	ENSG00000105696	2.2335	0.0266615	6.66206
H2AC25	ENSG00000181218	4.01119	0.0268257	1.46562
KLF15	ENSG00000163884	4.13357	0.0268624	1.5882
NNMT	ENSG00000166741	3.6157	0.0277337	2.67276
TM4SF4	ENSG00000169903	3.66478	0.0284775	1.97578
SLC35G2	ENSG00000168917	3.97889	0.0284988	1.43381
FAM83C	ENSG00000125998	4.04315	0.0285668	2.47838
GPAA1P2	ENSG00000230596	3.37773	0.0286982	2.81781
KCNU1	ENSG00000215262	3.61846	0.0287196	2.01812
MCRIP1	ENSG00000225663	2.14877	0.0289212	21.0731
ZNF728	ENSG00000269067	3.91753	0.0294216	1.6003
HEATR4	ENSG00000187105	4.04584	0.0298527	1.52513
CCDC168	ENSG00000175820	2.55512	0.0298936	3.24312
OR51B5	ENSG00000167355	3.50949	0.0299624	2.24955
SEPTIN14	ENSG00000154997	2.60168	0.0301985	3.12907
TINCR	ENSG00000223573	2.28764	0.0303854	3.88845
CD300C	ENSG00000167850	4.03934	0.0304116	1.52541
HSPA7	ENSG00000225217	4.4373	0.0304201	2.1548
CCDC192	ENSG00000230561	4.0402	0.0305072	1.46975
ARMC12	ENSG00000157343	2.12403	0.0309118	3.92361
ACTL11P	ENSG00000234667	2.35283	0.0310258	7.82623
SCG5	ENSG00000166922	2.57217	0.0312862	3.05836
TRIM58	ENSG00000162722	4.42011	0.0313666	2.12326
NUPR2	ENSG00000185290	4.50354	0.0315109	2.10383
FGD1	ENSG00000102302	3.49721	0.0318537	1.91527
GARIN3	ENSG00000170613	4.56044	0.031902	2.10824
C2orf74	ENSG00000237651	4.56044	0.031902	2.10824
NPAP1	ENSG00000185823	4.24504	0.0326146	1.79449
KLRG2	ENSG00000188883	4.35223	0.0336488	2.03663
TRIM71	ENSG00000206557	3.99461	0.0338864	1.43822
LRRC15	ENSG00000172061	3.47235	0.0342272	1.72935
OR10H1	ENSG00000186723	4.57948	0.0344674	2.11209
ZPBP	ENSG00000042813	3.99969	0.0346677	1.40227
CD248	ENSG00000174807	3.94498	0.0347982	1.40199
CCDC8	ENSG00000169515	4.57267	0.0350177	2.1227
LOC128966744	ENSG00000237510	4.49247	0.0351199	2.05963
FAM167B	ENSG00000183615	2.66632	0.0353302	4.06259
TM4SF18	ENSG00000163762	4.40802	0.036037	2.09117
SLC22A31	ENSG00000259803	3.72866	0.0366888	2.14596
TMEM238L	ENSG00000263429	2.97364	0.0367014	2.48222
PON1	ENSG00000005421	3.45224	0.0368552	1.73647
ACOT4	ENSG00000177465	2.77095	0.0375871	3.00041
MSI1	ENSG00000135097	3.94216	0.0379214	1.39842
EBF2	ENSG00000221818	3.49405	0.0379859	1.81726
HOGA1	ENSG00000241935	2.09724	0.0384178	4.80365
IGSF6	ENSG00000140749	3.96398	0.0398668	1.50101
DYNLT4	ENSG00000188396	3.89021	0.0413974	1.30739
SHISA4	ENSG00000198892	2.43785	0.0417817	2.87511
SPANXN3	ENSG00000189252	3.91782	0.0419705	1.36661
UBQLNL	ENSG00000175518	3.90999	0.0419769	1.36689
NPPC	ENSG00000163273	3.9089	0.0419789	1.39786
CT83	ENSG00000204019	3.93274	0.0420146	1.52429
NPY4R	ENSG00000204174	3.14845	0.0421385	2.56266
THBD	ENSG00000178726	4.26597	0.0427724	1.87811
ZNF709	ENSG00000242852	2.11448	0.043154	20.4011
RAB33A	ENSG00000134594	3.25736	0.0434315	2.53157
TMEM74B	ENSG00000125895	4.08399	0.0438429	1.61918
S1PR4	ENSG00000125910	3.94837	0.0442523	1.39815
TAF1L	ENSG00000122728	3.36339	0.0442769	1.60264
MCHR1	ENSG00000128285	3.42123	0.0445169	1.75391
FAM110C	ENSG00000184731	3.8793	0.044557	1.30298
RNASE3	ENSG00000169397	3.8793	0.044557	1.30298
RBMY1E	ENSG00000242389	6.64405	0.0449567	10.5708
TFAP2E	ENSG00000116819	2.60775	0.0451061	7.89182
SOSTDC1	ENSG00000171243	3.15866	0.0459848	4.27228
LY6G6D	ENSG00000244355	2.51274	0.046058	3.39048
PLEKHF1	ENSG00000166289	4.24868	0.0462918	1.8463
BEST2	ENSG00000039987	4.24868	0.0462918	1.8463
LBP	ENSG00000129988	3.32393	0.0474665	1.64158
RERG	ENSG00000134533	3.75676	0.0477893	2.07706
ITIH6	ENSG00000102313	3.92205	0.0478404	1.33451
RGS2	ENSG00000116741	4.2441	0.0496594	1.80622

## Sheet: AGS
hgnc_symbol	ensembl_gene_id	log2FoldChange	padj	baseMean
IGFL2	ENSG00000204866	3.90003	0	1820.1
IGFL1	ENSG00000188293	5.35229	8.20724e-168	460.106
NECTIN4	ENSG00000143217	3.29424	5.17871e-127	679.653
ALPG	ENSG00000163286	4.93396	1.63765e-89	213.83
NOTCH3	ENSG00000074181	2.69374	1.71485e-82	278.621
LY6D	ENSG00000167656	7.63243	2.3294e-82	662.471
LYPD3	ENSG00000124466	2.99503	1.846e-68	170.51
LGALS7B	ENSG00000178934	4.94319	3.1882e-55	170.483
GALNT5	ENSG00000136542	3.11903	5.31692e-55	238.806
VANGL2	ENSG00000162738	3.08219	4.29271e-45	101.938
FBXO32	ENSG00000156804	2.79621	6.20612e-44	161.981
KRT14	ENSG00000186847	4.17524	3.13206e-43	129.044
RAB3B	ENSG00000169213	6.00656	2.34155e-42	115.438
C6orf15	ENSG00000204542	4.27846	9.36502e-42	86.4384
HSPB8	ENSG00000152137	2.03673	5.35679e-41	589.749
UPK2	ENSG00000110375	4.38062	1.15059e-40	86.3669
BMP2	ENSG00000125845	2.17979	3.19588e-38	195.159
LY6G6C	ENSG00000204421	3.2906	5.52349e-37	206.533
NTSR1	ENSG00000101188	6.20767	8.17663e-35	113.269
ANKRD1	ENSG00000148677	2.01815	2.45307e-34	1993.47
PADI3	ENSG00000142619	3.62699	2.44997e-32	89.019
PHLDA3	ENSG00000174307	10.2153	4.40705e-32	488.145
HERC5	ENSG00000138646	6.83532	6.36826e-31	109.727
SECTM1	ENSG00000141574	4.21419	7.91298e-31	72.6213
DND1	ENSG00000256453	4.05971	6.47868e-29	64.1399
TUBA3E	ENSG00000152086	6.98227	8.14316e-28	103.193
GPR87	ENSG00000138271	5.86632	2.80731e-26	73.7221
GAGE12E	ENSG00000216649	10.6494	1.13182e-25	442.008
ENO2	ENSG00000111674	5.82965	1.44808e-25	71.8269
RAET1L	ENSG00000155918	3.0205	2.13339e-25	66.2521
ANKRD65	ENSG00000235098	6.57869	4.47606e-25	80.6505
MAGEA3	ENSG00000221867	5.89898	1.36095e-24	66.1316
DCAF4L1	ENSG00000182308	4.4986	4.05176e-24	48.9996
CDA	ENSG00000158825	2.81113	5.64599e-24	62.4135
TRIM43	ENSG00000144015	10.6841	1.98573e-23	167.689
SERPINB2	ENSG00000197632	4.62911	8.26536e-23	96.6632
GAGE12H	ENSG00000224902	10.4018	2.78075e-22	137.919
H2AC18	ENSG00000288825	2.40357	3.55756e-22	169.027
MT2A	ENSG00000125148	2.06894	3.64676e-21	108.335
NEURL1B	ENSG00000214357	7.46565	5.21139e-21	97.9702
POLRMTP1	ENSG00000266066	6.51138	3.89065e-20	63.4758
ASCL2	ENSG00000183734	4.26358	5.33434e-20	38.9046
KRTAP3-1	ENSG00000212901	5.60994	1.77164e-19	95.3847
TMEM86A	ENSG00000151117	3.04525	2.79945e-19	50.0658
GJA1	ENSG00000152661	5.07613	4.10384e-19	47.7081
SYT11	ENSG00000132718	5.36293	4.4429e-18	40.7566
NCCRP1	ENSG00000188505	6.13811	8.11291e-18	49.4976
GAGE12F	ENSG00000236362	9.43145	8.68176e-18	70.8925
GAGE12G	ENSG00000215269	9.43145	8.68176e-18	70.8925
TNFSF9	ENSG00000125657	9.26677	8.91504e-18	103.699
KHDC1L	ENSG00000256980	6.73793	1.39169e-17	58.4588
MAGEB2	ENSG00000099399	8.96009	1.39169e-17	137.901
FMR1NB	ENSG00000176988	9.27341	1.89372e-17	63.0692
DKK4	ENSG00000104371	3.17638	2.48672e-17	39.7209
THBD	ENSG00000178726	9.19849	3.48143e-17	60.6379
PRAMEF12	ENSG00000116726	9.1409	6.33607e-17	57.6508
CRYAB	ENSG00000109846	9.09786	7.27315e-17	55.8191
CAPN12	ENSG00000182472	2.16465	1.57319e-16	55.8964
CDSN	ENSG00000204539	4.7699	1.99392e-16	35.1622
DISP2	ENSG00000140323	3.02605	2.13763e-16	55.8072
TFAP2C	ENSG00000087510	8.98754	2.14043e-16	51.9753
GAGE12J	ENSG00000224659	9.08486	2.15909e-16	55.4975
MXRA5	ENSG00000101825	8.95626	2.63162e-16	50.6519
TRIM53AP	ENSG00000225581	8.92119	2.85111e-16	81.8588
ARC	ENSG00000198576	7.33291	3.31752e-16	66.6106
RFPL4B	ENSG00000251258	8.91804	3.68579e-16	49.7262
MBD3L2	ENSG00000230522	8.9563	4.96199e-16	52.1079
ACTG1P15	ENSG00000259904	5.19655	7.65539e-16	34.7933
CDC42EP3	ENSG00000163171	8.82103	1.0783e-15	46.0759
RHOXF2	ENSG00000131721	7.22394	1.12508e-15	62.6448
DUSP5	ENSG00000138166	8.73116	1.91342e-15	43.3383
MAGEC1	ENSG00000155495	8.68206	3.08074e-15	41.8657
TMEM158	ENSG00000249992	2.05898	3.20066e-15	57.3637
RGS2	ENSG00000116741	2.8991	3.65639e-15	38.5446
KRTAP2-3	ENSG00000212724	8.38771	3.79547e-15	93.5563
ME1	ENSG00000065833	4.32687	4.24381e-15	32.1414
PRAMEF7	ENSG00000204510	8.68478	6.1952e-15	41.8864
TAF11L12	ENSG00000249156	8.57509	7.36352e-15	38.9473
PEG10	ENSG00000242265	6.99038	1.07528e-14	52.5761
GREM1	ENSG00000166923	8.44248	1.15477e-14	59.1927
NOCT	ENSG00000151014	2.1025	1.37272e-14	103.69
CST6	ENSG00000175315	8.53631	1.51622e-14	37.8241
KRT6B	ENSG00000185479	6.15613	1.97189e-14	39.7009
PAGE2B	ENSG00000238269	8.34974	2.59493e-14	54.9149
HOXB4	ENSG00000182742	3.23262	3.1e-14	31.5959
CRCT1	ENSG00000169509	8.28176	4.54125e-14	52.4716
PPP1R14C	ENSG00000198729	8.25655	6.05776e-14	51.4844
CCDC8	ENSG00000169515	8.33769	6.08413e-14	32.9677
SPANXB1	ENSG00000227234	8.33211	6.36714e-14	32.9203
CCL26	ENSG00000006606	4.44134	9.37525e-14	27.483
MAGEA1	ENSG00000198681	8.1628	1.17867e-13	48.2666
GAGE2A	ENSG00000189064	8.54435	1.46917e-13	38.6444
SRPX2	ENSG00000102359	5.15498	1.70362e-13	39.8957
SPANXD	ENSG00000196406	8.21504	1.98112e-13	30.2477
PSORS1C2	ENSG00000204538	8.19927	1.98705e-13	29.951
SSX1	ENSG00000126752	6.70438	2.08241e-13	42.7996
ZNF880	ENSG00000221923	8.17706	2.27586e-13	29.4921
TINCR	ENSG00000223573	6.67454	3.37197e-13	42.208
OTUD6A	ENSG00000189401	8.20462	3.87424e-13	30.0875
TRIM49D1	ENSG00000223417	8.13323	8.275e-13	28.6345
NYNRIN	ENSG00000205978	2.0826	1.08329e-12	51.9555
DMRTB1	ENSG00000143006	7.8935	1.15e-12	40.0799
TENT5B	ENSG00000158246	2.0713	1.20982e-12	147.113
SOX15	ENSG00000129194	6.56972	1.22305e-12	39.267
TRIM49D2	ENSG00000233802	7.89901	1.2529e-12	40.672
SPNS2	ENSG00000183018	7.96855	1.31312e-12	25.5687
MAGEB6	ENSG00000176746	7.62587	1.36195e-12	54.9711
PRAMEF15	ENSG00000204501	7.9515	1.45169e-12	25.3907
KCNK6	ENSG00000099337	3.8947	2.00476e-12	23.7945
WNT6	ENSG00000115596	3.76325	2.6664e-12	145.08
PAGE1	ENSG00000068985	3.86758	3.25129e-12	39.9338
KRT75	ENSG00000170454	3.19904	3.6592e-12	65.6163
PPARGC1A	ENSG00000109819	-2.21739	5.14485e-12	37.6078
SSX2	ENSG00000241476	8.4484	5.22546e-12	61.0959
ZNF560	ENSG00000198028	7.82023	5.55389e-12	23.0103
LIN28B	ENSG00000187772	7.82886	6.27628e-12	23.1953
ALPP	ENSG00000163283	5.07446	7.28659e-12	542.378
RFPL4A	ENSG00000223638	7.88109	1.11842e-11	24.0573
DCAF4L2	ENSG00000176566	7.69819	1.12471e-11	21.1636
C1orf115	ENSG00000162817	7.69582	1.12754e-11	21.4255
DDX43	ENSG00000080007	7.60452	1.30864e-11	33.0426
DRAXIN	ENSG00000162490	7.65892	1.54806e-11	20.6316
LGALS7	ENSG00000205076	5.31317	1.59038e-11	43.2301
FAM89A	ENSG00000182118	7.62237	2.16692e-11	20.0662
PRR20E	ENSG00000234278	7.63906	2.41033e-11	20.3393
N4BP3	ENSG00000145911	7.63093	2.63035e-11	20.2602
PRAMEF4	ENSG00000243073	7.69384	2.63802e-11	21.1991
TMEM140	ENSG00000146859	2.00762	2.87049e-11	40.7831
PAGE2	ENSG00000234068	7.73019	3.34965e-11	21.6016
ACTBL2	ENSG00000169067	3.72079	3.38654e-11	21.4013
KRT34	ENSG00000131737	7.47519	3.5945e-11	30.0776
C1QL1	ENSG00000131094	2.27828	3.71301e-11	35.6047
TRIML2	ENSG00000179046	7.42092	4.36808e-11	29.1466
JCAD	ENSG00000165757	2.34142	4.42269e-11	366.474
MMP7	ENSG00000137673	2.34661	4.49735e-11	32.6577
PRF1	ENSG00000180644	5.05177	4.53414e-11	336.379
SPANXC	ENSG00000198573	7.17456	4.89658e-11	40.2761
PPIC	ENSG00000168938	7.51588	5.00201e-11	18.6691
KRBOX1	ENSG00000240747	7.50595	5.14671e-11	18.5464
ZG16	ENSG00000174992	7.50692	6.08182e-11	18.6207
SERPINB9	ENSG00000170542	7.48896	9.43216e-11	18.3003
TPBG	ENSG00000146242	7.44925	9.60866e-11	17.8637
ALPK3	ENSG00000136383	3.54625	1.05119e-10	86.0366
DCAF8L1	ENSG00000226372	7.45104	1.22037e-10	17.8133
TRIM53CP	ENSG00000254764	7.46018	1.26305e-10	18.0396
SLC22A31	ENSG00000259803	7.2669	1.28589e-10	26.1932
MAGEB1	ENSG00000214107	7.45669	1.3354e-10	17.9063
ZNF518B	ENSG00000178163	7.38343	1.33745e-10	17.0513
LIMD2	ENSG00000136490	2.74828	1.49129e-10	24.5477
CMBL	ENSG00000164237	6.04042	1.66918e-10	27.3763
ZBED2	ENSG00000177494	6.24908	1.88606e-10	31.0405
CXorf49B	ENSG00000215113	7.34392	2.02217e-10	16.6195
CXorf49	ENSG00000215115	7.34392	2.02217e-10	16.6195
TAF11L14	ENSG00000250782	7.40531	2.40328e-10	17.2591
CAVIN2	ENSG00000168497	7.31255	2.45422e-10	16.2009
HLA-K	ENSG00000230795	2.79091	2.77016e-10	29.0399
PRAMEF2	ENSG00000120952	7.42402	3.11474e-10	17.6038
ZNF549	ENSG00000121406	7.111	3.47822e-10	23.4109
RTL8A	ENSG00000203950	7.14179	3.95083e-10	23.8394
FSBP	ENSG00000265817	-2.7566	4.07644e-10	37.3024
PLIN4	ENSG00000167676	4.86399	4.83291e-10	20.4345
KCNV2	ENSG00000168263	7.21602	5.7559e-10	15.165
ZFP82	ENSG00000181007	7.05782	6.21374e-10	22.5452
NKAPL	ENSG00000189134	7.205	6.56576e-10	15.1013
GJB4	ENSG00000189433	4.93793	6.68523e-10	21.7175
PRAMEF1	ENSG00000116721	7.1913	8.11223e-10	15.041
LOXL4	ENSG00000138131	6.99285	8.39358e-10	21.5596
LACTB2	ENSG00000147592	6.98474	8.62811e-10	21.6034
ZFP28	ENSG00000196867	7.21346	9.37798e-10	15.1892
BMP6	ENSG00000153162	7.12363	1.311e-09	14.3069
GNA15	ENSG00000060558	3.55016	1.53608e-09	19.2181
SMIM22	ENSG00000267795	3.6626	1.56492e-09	22.9241
PRAMEF7	ENSG00000204510	7.3545	1.59747e-09	16.7616
H3P21	ENSG00000250386	7.06357	1.77169e-09	13.6824
PTCHD4	ENSG00000244694	4.30715	1.90307e-09	19.6977
TSPYL5	ENSG00000180543	7.03789	1.92936e-09	13.3845
KDM4E	ENSG00000235268	7.03497	2.12373e-09	13.3497
NUDT19	ENSG00000213965	5.70685	2.78329e-09	21.9574
GNGT2	ENSG00000167083	7.04469	2.98394e-09	13.4515
CSPG4	ENSG00000173546	7.02254	3.1834e-09	13.4913
GJB5	ENSG00000189280	5.67848	3.21875e-09	21.2083
SNTA1	ENSG00000101400	6.94414	3.57962e-09	20.9544
PRR23A	ENSG00000206260	6.96175	3.77914e-09	12.7338
HOXC10	ENSG00000180818	6.75944	4.43706e-09	18.3566
RBPMS2	ENSG00000166831	7.0032	4.54111e-09	13.0713
CCND2	ENSG00000118971	4.11885	5.51665e-09	17.5596
ZNF280A	ENSG00000169548	4.98243	5.57668e-09	21.0623
KCNS1	ENSG00000124134	6.90808	5.80853e-09	12.2559
KRT16	ENSG00000186832	3.48979	6.65094e-09	27.4599
ADRA2C	ENSG00000184160	6.98125	6.90798e-09	12.8609
HSPA6	ENSG00000173110	2.8324	7.95382e-09	19.7278
PLXNC1	ENSG00000136040	6.487	8.93477e-09	24.9983
NGFR	ENSG00000064300	6.83212	1.04872e-08	11.6512
LEUTX	ENSG00000213921	6.80786	1.08224e-08	11.4468
CILP2	ENSG00000160161	2.66412	1.10387e-08	28.3345
CXCL17	ENSG00000189377	3.82826	1.13434e-08	40.3243
ZNF256	ENSG00000152454	6.39117	1.23436e-08	23.5047
LHFPL6	ENSG00000183722	3.90733	1.24084e-08	24.4084
BASP1	ENSG00000176788	6.8907	1.2866e-08	12.4627
TATDN2P1	ENSG00000198414	6.79104	1.44149e-08	11.314
TAF9B	ENSG00000187325	5.63113	1.49304e-08	21.0803
TRIM64B	ENSG00000189253	6.99522	1.55667e-08	12.9941
L1TD1	ENSG00000240563	6.93914	1.58236e-08	12.49
HBA1	ENSG00000206172	6.76678	1.61599e-08	11.1327
FAM222A	ENSG00000139438	2.06367	1.67802e-08	41.0352
SPINK4	ENSG00000122711	3.19575	1.69013e-08	18.2978
INHBB	ENSG00000163083	3.65453	1.7595e-08	16.6127
TMEM59L	ENSG00000105696	4.32335	2.00656e-08	18.6424
TEX15	ENSG00000133863	6.71711	2.03314e-08	10.9166
RNASE7	ENSG00000165799	6.55414	2.095e-08	16.061
CALML3	ENSG00000178363	6.74818	2.23302e-08	11.0224
SHH	ENSG00000164690	2.33621	2.31907e-08	22.9733
NHLRC1	ENSG00000187566	6.78349	2.97127e-08	11.1995
SRGN	ENSG00000122862	5.53136	2.99222e-08	18.7024
CRYGS	ENSG00000213139	2.37655	3.49133e-08	38.2356
DLL4	ENSG00000128917	2.52483	3.49924e-08	24.3474
RNF113B	ENSG00000139797	6.62109	4.26027e-08	10.0448
EGR3	ENSG00000179388	2.32929	4.45274e-08	21.9553
KPNA7	ENSG00000185467	3.2247	4.48105e-08	23.138
VAMP5	ENSG00000168899	2.11339	4.93756e-08	30.9739
LCE1E	ENSG00000186226	5.29704	5.75691e-08	16.5255
ARSI	ENSG00000183876	6.65487	5.7982e-08	10.4306
DUSP23	ENSG00000158716	6.58562	5.92352e-08	9.91281
PPP4R3C	ENSG00000224960	6.54421	8.01415e-08	9.66858
BTBD18	ENSG00000233436	6.31061	8.3352e-08	13.5394
SERPINE1	ENSG00000106366	4.87042	8.95465e-08	268.493
EREG	ENSG00000124882	6.52011	9.04477e-08	9.36251
TNFRSF11B	ENSG00000164761	6.35235	9.4945e-08	13.9511
COX8C	ENSG00000187581	6.07171	9.57782e-08	19.0038
PMCH	ENSG00000183395	2.63958	1.00396e-07	136.778
CKM	ENSG00000104879	6.0019	1.08909e-07	17.9821
PRAMEF27	ENSG00000274764	6.77709	1.21991e-07	11.2556
PPP1R2C	ENSG00000102055	6.47836	1.23727e-07	9.11402
JPH2	ENSG00000149596	5.76492	1.33144e-07	15.1182
NAA11	ENSG00000156269	6.22963	1.49252e-07	12.7532
ONECUT3	ENSG00000205922	6.26092	1.69056e-07	13.0101
DPPA5	ENSG00000203909	6.42469	1.84981e-07	8.78351
PLA2G2F	ENSG00000158786	2.55181	1.86951e-07	19.5672
RBM46	ENSG00000151962	5.96193	1.92995e-07	17.4487
HOXC12	ENSG00000123407	6.52411	1.94446e-07	9.52607
LDOC1	ENSG00000182195	6.54247	1.97156e-07	9.61855
EIF5A2	ENSG00000163577	5.8327	2.1082e-07	15.7845
FAM43A	ENSG00000185112	5.90705	2.17567e-07	16.7976
MBD3L5	ENSG00000237247	6.4801	2.25191e-07	9.36364
CCNI2	ENSG00000205089	6.02952	2.38809e-07	18.356
DSG3	ENSG00000134757	6.14607	2.61811e-07	12.1378
SRARP	ENSG00000183888	6.38139	2.89682e-07	8.552
UBXN10	ENSG00000162543	6.3308	3.2586e-07	8.22538
APOBEC2	ENSG00000124701	2.96275	3.82257e-07	33.833
F2R	ENSG00000181104	5.14745	3.99226e-07	15.124
DPPA3	ENSG00000187569	6.36842	4.14516e-07	8.42781
LRRN1	ENSG00000175928	6.06115	4.24203e-07	11.4325
HOXA10	ENSG00000253293	6.05543	4.5789e-07	11.3423
SLC25A31	ENSG00000151475	6.32463	5.32815e-07	8.15165
ZHX2	ENSG00000178764	6.25587	5.64736e-07	7.79612
UPK1B	ENSG00000114638	6.24662	5.69415e-07	7.73627
ULBP2	ENSG00000131015	6.32175	6.18353e-07	8.40615
AGMAT	ENSG00000116771	6.42587	6.44047e-07	8.76761
GZMM	ENSG00000197540	5.07717	6.63599e-07	13.8036
DPEP3	ENSG00000141096	6.2457	6.63599e-07	7.75549
ZNF699	ENSG00000196110	2.5628	6.64734e-07	19.1945
CT47B1	ENSG00000236446	6.31279	6.65328e-07	8.09958
SPMIP9	ENSG00000172073	5.71349	8.98094e-07	14.7565
LTB	ENSG00000227507	4.08489	9.65066e-07	13.2585
CLDN3	ENSG00000165215	6.18546	1.02602e-06	7.40412
ARL14	ENSG00000179674	2.32843	1.07976e-06	20.4884
PCOLCE2	ENSG00000163710	6.16354	1.15557e-06	7.29966
ZNF14	ENSG00000105708	6.12141	1.22878e-06	7.11654
RIPPLY3	ENSG00000183145	6.18295	1.24405e-06	7.42374
CXCL5	ENSG00000163735	4.89887	1.27428e-06	12.6457
GAST	ENSG00000184502	5.57782	1.54461e-06	13.4878
RHOXF1	ENSG00000101883	6.09198	1.5476e-06	7.06347
ZSCAN5DP	ENSG00000267908	6.42765	1.69273e-06	8.75065
SPRR2D	ENSG00000163216	3.25825	1.79217e-06	18.2113
LOC122539214	ENSG00000269825	6.03833	2.17116e-06	6.69913
ACOT4	ENSG00000177465	6.02834	2.44287e-06	6.65435
LAPTM5	ENSG00000162511	4.86302	2.50366e-06	12.1913
SCUBE3	ENSG00000146197	6.06447	2.64831e-06	6.82842
TCF7L1	ENSG00000152284	5.38479	2.72118e-06	11.9553
RFPL4AL1	ENSG00000229292	3.85822	2.8325e-06	15.7327
WNT9A	ENSG00000143816	6.03989	2.83811e-06	6.70504
BEX1	ENSG00000133169	6.19171	2.86543e-06	7.47754
ALPK2	ENSG00000198796	2.58107	3.021e-06	15.1393
NNMT	ENSG00000166741	2.61298	3.68206e-06	15.6062
GPX7	ENSG00000116157	5.98564	3.75122e-06	6.44783
CCDC106	ENSG00000173581	2.10977	3.90704e-06	19.1707
SPANXA2	ENSG00000203926	6.02096	3.94544e-06	6.64074
SPANXA1	ENSG00000198021	6.02096	3.94544e-06	6.64074
CHST3	ENSG00000122863	5.48415	4.0311e-06	12.4909
EZHIP	ENSG00000187690	5.95096	4.04058e-06	6.44074
TAF1L	ENSG00000122728	5.93269	4.15707e-06	6.22003
H3P18	ENSG00000249620	5.9858	4.15793e-06	6.45941
MAFA	ENSG00000182759	2.05593	4.30609e-06	22.0804
NPY4R	ENSG00000204174	2.68114	4.46912e-06	15.3382
SLN	ENSG00000170290	4.05731	4.80202e-06	18.2918
HEYL	ENSG00000163909	5.99585	5.00181e-06	6.55012
KCNA6	ENSG00000151079	3.06502	6.60726e-06	12.8613
FGF19	ENSG00000162344	5.9336	6.76274e-06	6.23688
NACAD	ENSG00000136274	5.9731	7.78167e-06	6.38383
TUB	ENSG00000166402	5.82999	7.87449e-06	5.79118
GFY	ENSG00000261949	5.56876	8.06349e-06	8.09803
TMEM200B	ENSG00000253304	5.69051	8.28068e-06	8.82409
H2BC4	ENSG00000180596	2.18596	8.65009e-06	17.386
RAB41	ENSG00000147127	5.8201	8.75999e-06	5.75241
MAP10	ENSG00000212916	5.80941	9.13605e-06	5.71401
MLYCD	ENSG00000103150	5.50791	1.12271e-05	7.82597
MEIOSIN	ENSG00000237452	5.19505	1.14321e-05	10.358
KRT39	ENSG00000196859	5.78826	1.17455e-05	5.63683
GIP	ENSG00000159224	5.46458	1.18967e-05	8.28654
KLRG2	ENSG00000188883	5.7922	1.25245e-05	5.68517
LRRC38	ENSG00000162494	5.59147	1.26861e-05	8.26366
CDO1	ENSG00000129596	5.20899	1.30395e-05	10.5184
FZD9	ENSG00000188763	5.72733	1.41478e-05	5.41808
ERVW-1	ENSG00000242950	4.47276	1.41642e-05	9.64628
RTN4RL1	ENSG00000185924	5.85416	1.43492e-05	6.03974
CYP26B1	ENSG00000003137	3.2805	1.57886e-05	12.777
HLA-DOB	ENSG00000241106	4.10362	1.66943e-05	9.51243
FRG2	ENSG00000205097	5.73437	1.86611e-05	5.555
MARCHF4	ENSG00000144583	5.37303	2.15448e-05	7.12416
C1QL4	ENSG00000186897	2.52334	2.43689e-05	17.6386
FOXE1	ENSG00000178919	5.6395	2.43689e-05	5.09748
LRRN4	ENSG00000125872	3.71468	2.45753e-05	9.60237
KCNMB4	ENSG00000135643	5.6696	2.55027e-05	5.19619
PRR20G	ENSG00000239620	4.68736	2.88171e-05	10.4723
SLC35G2	ENSG00000168917	5.63422	2.93807e-05	5.11071
KL	ENSG00000133116	5.59027	3.24274e-05	4.99105
CETN1	ENSG00000177143	5.70929	3.24274e-05	5.3734
KRT12	ENSG00000187242	5.61578	3.25832e-05	5.0993
ERVV-2	ENSG00000268964	5.6926	3.33008e-05	5.30086
OXCT2	ENSG00000198754	5.59192	3.33926e-05	4.99882
MAGEB3	ENSG00000198798	5.58506	3.34765e-05	4.93949
ABHD8	ENSG00000127220	5.18478	3.54379e-05	10.1341
SLC5A5	ENSG00000105641	4.08967	3.58321e-05	9.56523
SPATA31D1	ENSG00000214929	5.62791	3.63125e-05	5.05695
SCN4B	ENSG00000177098	4.37952	3.66299e-05	9.0086
ELOVL4	ENSG00000118402	5.61766	3.71398e-05	4.99146
SFTA2	ENSG00000196260	3.4139	3.71997e-05	19.1842
DRD1	ENSG00000184845	5.27737	4.02202e-05	6.7186
CLTRN	ENSG00000147003	3.15949	4.05034e-05	9.54156
CLCA2	ENSG00000137975	5.55037	4.161e-05	4.79426
LXN	ENSG00000079257	5.78031	4.60388e-05	5.65991
TPRX1	ENSG00000178928	5.53585	4.8188e-05	4.73074
EPHX4	ENSG00000172031	5.51112	4.88588e-05	4.66319
RTP1	ENSG00000175077	5.49262	4.98819e-05	4.79886
FABP3	ENSG00000121769	5.51394	5.34348e-05	4.65134
LOC128966744	ENSG00000237510	4.91984	5.40462e-05	8.45488
GOLT1A	ENSG00000174567	4.94326	5.62324e-05	8.83051
CCL22	ENSG00000102962	2.35765	5.83455e-05	23.4739
FGFBP2	ENSG00000137441	5.58544	6.26718e-05	4.95098
EBI3	ENSG00000105246	3.60674	6.28891e-05	29.5632
PCDHB5	ENSG00000113209	2.88674	6.34113e-05	10.3474
FOXJ1	ENSG00000129654	4.89227	6.74396e-05	8.47688
TRIM51CP	ENSG00000249910	5.54238	7.36695e-05	4.73435
ERVMER34-1	ENSG00000226887	5.42866	7.87859e-05	4.38689
ELOVL3	ENSG00000119915	2.79914	8.83695e-05	11.1679
KHDC3L	ENSG00000203908	5.19167	9.59098e-05	6.39398
IRAK2	ENSG00000134070	2.34782	9.64742e-05	12.1625
LRRC15	ENSG00000172061	5.08727	9.8578e-05	5.84324
ZNF750	ENSG00000141579	5.37829	0.00011845	4.265
ISM1	ENSG00000101230	5.02544	0.000118618	5.67415
NPTXR	ENSG00000221890	5.07589	0.000118814	5.79754
VGF	ENSG00000128564	3.06923	0.000124804	9.12476
GRIN3B	ENSG00000116032	5.45967	0.000126617	4.60482
TCF15	ENSG00000125878	5.41612	0.000128518	4.34998
HOXD13	ENSG00000128714	5.36168	0.000136732	4.19563
FJX1	ENSG00000179431	5.3089	0.00013689	4.21344
ZNF676	ENSG00000196109	4.99473	0.000146549	5.49349
NALF2	ENSG00000130054	5.00643	0.000148408	5.68278
SPESP1	ENSG00000258484	5.31658	0.000150613	4.05852
PDYN	ENSG00000101327	5.36322	0.000169138	4.21509
PPBP	ENSG00000163736	5.28069	0.000171718	4.04071
SPAAR	ENSG00000235387	4.58037	0.000173592	6.88847
SPANXN3	ENSG00000189252	2.97379	0.000175676	8.52644
RFPL1	ENSG00000128250	3.36616	0.000178307	7.77436
SIGLEC14	ENSG00000254415	5.33	0.000184004	4.32059
SOD3	ENSG00000109610	5.26703	0.000189342	3.91741
SMIM10L2A	ENSG00000178947	4.92902	0.000197089	5.29329
NKX2-4	ENSG00000125816	5.3294	0.000208921	4.11252
NPPC	ENSG00000163273	5.29536	0.000209673	4.0371
SHISA4	ENSG00000198892	2.61343	0.000224767	9.66984
COL5A3	ENSG00000080573	2.60668	0.000229402	10.763
CCER1	ENSG00000197651	5.26193	0.000234372	3.93119
TFAP2E	ENSG00000116819	2.2775	0.000240093	10.5891
NOG	ENSG00000183691	2.04916	0.000270006	21.8785
PAG1	ENSG00000076641	5.20979	0.000274693	3.78232
ACTRT3	ENSG00000184378	4.93533	0.000301859	5.25765
IL23A	ENSG00000110944	2.70945	0.000308272	9.50152
EPHX3	ENSG00000105131	3.69783	0.000311638	7.39268
KLHL34	ENSG00000185915	5.16827	0.000323898	3.69319
DEFB1	ENSG00000164825	5.26427	0.000337752	3.92119
TNF	ENSG00000232810	4.80537	0.000337752	4.89108
TLCD5	ENSG00000181264	4.7012	0.000351584	7.32803
SOWAHA	ENSG00000198944	5.20597	0.000354063	3.74929
GRIN2B	ENSG00000273079	4.81373	0.000355033	4.86189
P2RY1	ENSG00000169860	5.30256	0.000388931	4.02555
MYBPHL	ENSG00000221986	4.80141	0.000398415	4.77732
HS3ST3A1	ENSG00000153976	4.50729	0.000398525	6.66455
ZNF879	ENSG00000234284	5.13416	0.00042126	3.62605
KDM4F	ENSG00000255855	5.29475	0.000428691	4.08398
PCDHB12	ENSG00000120328	-2.00046	0.000429587	12.4605
ZIC5	ENSG00000139800	5.09888	0.000437785	3.50001
MFSD6L	ENSG00000185156	5.13211	0.000448117	3.72372
PCP4L1	ENSG00000248485	4.76385	0.000529891	4.70941
FGL2	ENSG00000127951	4.51251	0.000550313	6.59262
ADRB2	ENSG00000169252	4.82341	0.000553427	4.89854
FTH1P29	ENSG00000214071	5.077	0.000561026	3.448
SIX2	ENSG00000170577	5.03367	0.000631971	3.3379
C11orf86	ENSG00000173237	3.31316	0.000636209	7.99792
KRTAP1-5	ENSG00000221852	5.08924	0.000659782	3.46161
PRAMEF33	ENSG00000237700	5.11166	0.000667524	3.53884
XCL1	ENSG00000143184	5.05955	0.000669523	3.50059
RD3	ENSG00000198570	4.73493	0.000677002	4.59766
OTP	ENSG00000171540	5.04467	0.000688644	3.35337
NPTX2	ENSG00000106236	4.99948	0.000724801	3.27396
PCDHB3	ENSG00000113205	2.12111	0.00073949	12.7835
ELOBP2	ENSG00000255262	4.99687	0.000786441	3.31507
BMS1P10	ENSG00000237238	5.56174	0.000796853	5.15993
LTA	ENSG00000226979	4.65193	0.000838543	4.39644
SCAND3	ENSG00000232040	4.66817	0.000849881	4.3737
EID3	ENSG00000255150	3.90907	0.000871315	6.35519
SSU72L1	ENSG00000284438	4.97751	0.000882805	3.3511
ADRA1D	ENSG00000171873	3.48371	0.000903544	6.46544
CNN1	ENSG00000130176	4.20648	0.000915988	5.38962
PCDHGA12	ENSG00000253159	3.28908	0.000922945	7.37793
DPPA2	ENSG00000163530	4.99406	0.0009255	3.25843
KCNH8	ENSG00000183960	4.67967	0.000932465	4.50559
MCEMP1	ENSG00000183019	3.77845	0.000946181	6.19774
KEL	ENSG00000197993	3.42408	0.00103748	6.47149
CRABP1	ENSG00000166426	4.95726	0.00106098	3.21408
RTL5	ENSG00000242732	4.59194	0.00107229	4.14573
PRSS51	ENSG00000253649	4.23327	0.00115387	5.56809
ARL10	ENSG00000175414	3.42951	0.00117228	6.33833
UBD	ENSG00000213886	4.94499	0.0012085	3.1585
IGFBP5	ENSG00000115461	2.37437	0.00123405	687.238
KLF17	ENSG00000171872	4.98025	0.00125286	3.22976
TRIM34	ENSG00000258659	-4.86666	0.00127377	10.9638
ADAMTS15	ENSG00000166106	4.58232	0.00129792	4.17478
FXYD1	ENSG00000266964	2.89458	0.00130339	6.89564
ZNF354C	ENSG00000177932	4.60231	0.00130918	4.20555
PRAMEF19	ENSG00000204480	4.87622	0.00131907	3.15289
H2AB2	ENSG00000277858	5.29931	0.00138219	4.03914
ANGPTL7	ENSG00000171819	4.08186	0.00138955	4.84442
VSTM5	ENSG00000214376	2.45744	0.00140103	8.67465
LOC100129276	ENSG00000230936	4.92649	0.00141102	3.13691
KCNK15	ENSG00000124249	4.82448	0.00157968	2.89952
SYNGR4	ENSG00000105467	3.35594	0.00171036	7.39968
HOXA7	ENSG00000122592	3.07691	0.00185472	6.53612
PCDHA12	ENSG00000251664	3.66095	0.00188119	5.4672
KCNJ13	ENSG00000115474	-2.17041	0.00188175	10.5338
DKK2	ENSG00000155011	4.57103	0.00190812	4.23655
KCNK9	ENSG00000169427	4.06058	0.00198996	4.82747
MANSC4	ENSG00000205693	4.37589	0.00213477	3.68821
C4orf54	ENSG00000248713	4.71798	0.00216789	4.55655
LOC100419928	ENSG00000255836	4.75975	0.0022148	2.86247
C19orf84	ENSG00000262874	4.87819	0.00223556	3.01904
CYP17A1	ENSG00000148795	3.36428	0.00227547	5.48183
HOXC11	ENSG00000123388	4.45948	0.00229274	3.8172
HUNK	ENSG00000142149	4.42397	0.00230186	3.74806
LCN15	ENSG00000177984	3.70446	0.00234241	5.57094
TMEM74B	ENSG00000125895	4.73113	0.00235142	2.72731
CST5	ENSG00000170367	3.19766	0.00237883	6.72969
PLAAT1	ENSG00000127252	3.2392	0.00240744	5.5482
TLL2	ENSG00000095587	4.53445	0.00246384	4.06569
GREP1	ENSG00000262152	2.00651	0.0024868	9.03477
PNMA2	ENSG00000240694	4.48751	0.00256026	3.8948
EN2	ENSG00000164778	4.83843	0.0025666	2.92634
ZNF439	ENSG00000171291	4.03715	0.00272113	4.74124
B3GNT4	ENSG00000176383	4.33779	0.00288103	3.50053
ULBP1	ENSG00000111981	4.0206	0.00292744	4.77168
CCN3	ENSG00000136999	4.72048	0.00297607	2.68115
SLC6A17	ENSG00000197106	4.79386	0.00298011	2.86848
PAIP2B	ENSG00000124374	3.94637	0.00309132	4.7682
LY6G6D	ENSG00000244355	2.77358	0.00322712	6.32573
H2BC18	ENSG00000203814	3.99567	0.00323503	4.74706
CCR10	ENSG00000184451	3.2046	0.00323503	5.53371
FTHL17	ENSG00000132446	4.75044	0.00346483	2.7697
CLEC2L	ENSG00000236279	4.9808	0.00348953	3.28754
RAB42	ENSG00000188060	4.63374	0.00357859	2.53052
CT47A9	ENSG00000226600	5.57323	0.00372788	4.94833
CT47A3	ENSG00000236126	5.57323	0.00372788	4.94833
CT47A2	ENSG00000242362	5.57323	0.00372788	4.94833
CT47A10	ENSG00000224089	5.57323	0.00372788	4.94833
CT47A11	ENSG00000226929	5.57323	0.00372788	4.94833
CT47A8	ENSG00000230347	5.57323	0.00372788	4.94833
CT47A6	ENSG00000226023	5.57323	0.00372788	4.94833
CT47A4	ENSG00000230594	5.57323	0.00372788	4.94833
H3C14	ENSG00000203811	3.096	0.00376254	5.59766
H3C15	ENSG00000203852	3.096	0.00376254	5.59766
SFRP2	ENSG00000145423	4.62629	0.00391245	2.64419
MSI1	ENSG00000135097	4.29058	0.00406091	3.57849
PRR20B	ENSG00000204918	4.68968	0.00407355	2.99347
PRR20A	ENSG00000204919	4.68968	0.00407355	2.99347
PRR20D	ENSG00000227151	4.68968	0.00407355	2.99347
PRR20C	ENSG00000229665	4.68968	0.00407355	2.99347
IRS2	ENSG00000185950	4.63087	0.0040755	2.52451
CSTA	ENSG00000121552	2.05265	0.00409958	16.3164
LUM	ENSG00000139329	3.49012	0.00417172	5.23781
TCEAL5	ENSG00000204065	4.66316	0.00427565	2.60593
CALML5	ENSG00000178372	4.75375	0.00432054	2.74508
RBBP8P1	ENSG00000230399	4.57741	0.00442249	2.43781
TRIM40	ENSG00000204614	2.44887	0.00447609	7.29233
DUXA	ENSG00000258873	4.60846	0.00448675	2.48989
PCDHGC3	ENSG00000240184	4.21672	0.00454778	3.78898
MAB21L2	ENSG00000181541	4.70158	0.0046209	2.64045
CHRNA9	ENSG00000174343	4.18425	0.00468947	3.25352
TOPAZ1	ENSG00000173769	4.55891	0.00490052	2.4241
GALR2	ENSG00000182687	2.51352	0.00500282	13.543
MSX1	ENSG00000163132	3.81318	0.00500696	4.22121
GPR27	ENSG00000170837	4.6184	0.00505346	2.75106
CCDC60	ENSG00000183273	4.58439	0.00527447	2.47425
PLA2G3	ENSG00000100078	4.12015	0.00545385	3.06196
KRTAP4-1	ENSG00000198443	4.11143	0.00554737	3.052
MMP9	ENSG00000100985	4.58227	0.00573262	2.44372
MAFB	ENSG00000204103	4.51249	0.00575602	2.47291
ITLN1	ENSG00000179914	2.0617	0.00578442	8.21179
LYPD2	ENSG00000197353	2.7989	0.00596157	5.51447
KCNJ8	ENSG00000121361	3.99188	0.00599231	4.67397
TFF2	ENSG00000160181	4.47479	0.00614189	2.64113
SLC51B	ENSG00000186198	4.7465	0.00621717	2.84322
SPDYC	ENSG00000204710	4.11144	0.00639403	3.08152
DDX53	ENSG00000184735	3.77095	0.00657644	4.13719
PCDHGB4	ENSG00000253953	3.25262	0.00667142	4.38175
NUPR2	ENSG00000185290	4.51809	0.00672772	2.48067
OR10H1	ENSG00000186723	4.45569	0.00686837	2.26017
SUPT20HL2	ENSG00000223611	4.4605	0.00690051	2.26793
ELOVL2	ENSG00000197977	4.53219	0.00694445	2.44004
KCNV1	ENSG00000164794	4.79344	0.00709127	2.82033
KRT16P4	ENSG00000229526	4.09616	0.0073222	3.01981
LCE1B	ENSG00000196734	4.13973	0.00734204	3.09104
AMIGO1	ENSG00000181754	4.45351	0.00734777	2.23683
SOX17	ENSG00000164736	4.44267	0.00770982	2.25783
TCN1	ENSG00000134827	2.08819	0.00771312	181.081
MMP17	ENSG00000198598	4.48583	0.00788444	2.28884
MGARP	ENSG00000137463	4.0452	0.00797543	2.88809
ZNF311	ENSG00000197935	4.44786	0.00798731	2.442
OLFM4	ENSG00000102837	2.28704	0.00800893	10.9026
CD163L1	ENSG00000177675	4.44138	0.00803863	2.21352
CALHM3	ENSG00000183128	2.20803	0.00841144	6.23501
GPR162	ENSG00000250510	2.03333	0.00850295	7.84384
PTGER2	ENSG00000125384	-2.23837	0.00863358	6.09755
PLIN5	ENSG00000214456	3.76307	0.00899436	4.04505
GJA3	ENSG00000121743	4.64881	0.00909276	2.60529
IGHV1-24	ENSG00000211950	4.37221	0.00923534	2.1172
RCOR2	ENSG00000167771	4.00365	0.00926521	2.81686
TMEM47	ENSG00000147027	4.50338	0.0093146	2.3141
MESP1	ENSG00000166823	2.65962	0.00947177	4.97471
TNFRSF13C	ENSG00000159958	-4.09967	0.00962146	2.41435
RTP3	ENSG00000163825	3.64287	0.0096954	3.57929
ATP1B2	ENSG00000129244	3.96086	0.00976892	2.78566
KCNJ9	ENSG00000162728	3.16838	0.00985286	5.56766
NPTX1	ENSG00000171246	3.98182	0.0100054	2.78718
ACTN3	ENSG00000248746	4.36348	0.0100205	2.09981
FOXL1	ENSG00000176678	3.18579	0.0101318	4.35735
SIGLEC12	ENSG00000254521	4.00062	0.0107454	2.83416
KCNA7	ENSG00000104848	4.46758	0.0109397	2.48061
FAM184B	ENSG00000047662	3.95856	0.0110563	2.78023
VGLL3	ENSG00000206538	4.31948	0.0113132	2.11487
FRG2C	ENSG00000172969	3.60883	0.0115842	3.69422
INKA1	ENSG00000185614	2.2769	0.0119949	5.87501
STRA8	ENSG00000146857	4.40618	0.0121607	2.15182
DUSP21	ENSG00000189037	4.29051	0.0122296	2.00301
DNAJC25-GNG10	ENSG00000244115	-3.55552	0.0125223	207.439
KRTAP1-1	ENSG00000188581	4.31482	0.0126276	2.08066
APOBEC1	ENSG00000111701	3.4629	0.0127974	3.31589
GOLGA6A	ENSG00000159289	3.7105	0.013175	3.66725
NXPH3	ENSG00000182575	4.28346	0.013206	2.04732
GSTA1	ENSG00000243955	-2.18339	0.0132297	5.08723
ZCCHC12	ENSG00000174460	4.34946	0.0134007	2.07843
LYVE1	ENSG00000133800	4.31179	0.0135099	2.09933
HEY2	ENSG00000135547	4.30132	0.0138677	2.02041
PCDHGB6	ENSG00000253305	3.04496	0.014177	4.84233
ZNF486	ENSG00000256229	4.26273	0.0143021	1.95094
CYP27A1	ENSG00000135929	4.31782	0.0145103	2.14645
PRAC2	ENSG00000229637	4.29694	0.0147071	2.01264
HTR3C	ENSG00000178084	4.29694	0.0147071	2.01264
INHA	ENSG00000123999	4.22349	0.0148157	2.06337
EDDM13	ENSG00000267710	4.23737	0.015118	2.00535
SRMS	ENSG00000125508	2.44552	0.015285	5.31172
INSM1	ENSG00000173404	4.28772	0.0165975	1.99748
URAD	ENSG00000183463	4.23311	0.0168763	2.00721
TMEM82	ENSG00000162460	2.84139	0.0177992	5.88608
FOXR2	ENSG00000189299	4.34039	0.0179831	2.13284
ABI3	ENSG00000108798	4.37532	0.0179857	2.13827
DEFA6	ENSG00000164822	4.1699	0.0183204	1.83314
TRAV41	ENSG00000211820	-2.41853	0.0183504	5.06758
GIPC2	ENSG00000137960	2.97464	0.0188163	3.75144
ARL11	ENSG00000152213	4.21176	0.0191309	1.88515
PCDHA10	ENSG00000250120	3.13839	0.0198324	4.07782
PRPH2	ENSG00000112619	3.85193	0.0202873	2.55337
TRH	ENSG00000170893	4.12032	0.0206571	1.78106
RSC1A1	ENSG00000215695	2.76837	0.0208459	17.9265
SMIM10L2B	ENSG00000196972	4.22689	0.0208526	1.99944
SSU72L6	ENSG00000230268	4.0997	0.0208626	1.9455
CATSPERZ	ENSG00000219435	3.70744	0.0213735	2.33499
GAL	ENSG00000069482	3.66913	0.0219829	2.32622
CCER2	ENSG00000262484	-2.3681	0.0227302	4.7522
LRRC4	ENSG00000128594	4.08106	0.0234139	1.81165
CCDC85A	ENSG00000055813	4.40918	0.0235425	2.16331
FXYD7	ENSG00000221946	4.1346	0.0242386	2.14277
SULT1B1	ENSG00000173597	3.65743	0.024546	2.3125
CXCR4	ENSG00000121966	2.0676	0.0254342	7.21445
C5orf46	ENSG00000178776	2.72506	0.0254805	4.91523
HS3ST6	ENSG00000162040	3.27824	0.0255033	2.89848
ENHO	ENSG00000168913	2.37765	0.026041	5.82614
ANKRD45	ENSG00000183831	3.32931	0.0263937	3.0456
UPK1A	ENSG00000105668	2.74064	0.0270495	3.88246
PPY	ENSG00000108849	3.26351	0.027063	2.80075
TCERG1L	ENSG00000176769	4.04461	0.0275905	1.70389
INSL6	ENSG00000120210	4.04612	0.0276817	1.69203
GJA4	ENSG00000187513	4.02088	0.0280949	1.71895
IGFL3	ENSG00000188624	3.30141	0.0295571	3.21687
GBX2	ENSG00000168505	4.04364	0.0296087	1.69017
SOX18	ENSG00000203883	4.02294	0.0303377	1.79292
ZNF737	ENSG00000237440	4.02593	0.0310385	1.72898
DMRTA1	ENSG00000176399	3.21091	0.031075	2.93087
GPHA2	ENSG00000149735	3.24004	0.0311256	2.8843
HOXC8	ENSG00000037965	2.32126	0.0326086	6.85955
UCN2	ENSG00000145040	3.26347	0.0327375	2.94844
GALNT8	ENSG00000130035	2.41026	0.0330967	4.86742
LOC391711	ENSG00000236941	3.94934	0.0337638	1.62081
DISP3	ENSG00000204624	3.93896	0.0340076	1.60341
OOSP2	ENSG00000149507	3.93896	0.0340076	1.60341
MESP2	ENSG00000188095	4.0161	0.034371	1.64586
XCR1	ENSG00000173578	3.18744	0.034472	2.7199
CGB5	ENSG00000189052	2.09751	0.03487	11.1679
SLC10A4	ENSG00000145248	3.25598	0.0353183	2.86136
RPL23P7	ENSG00000232383	3.98839	0.0353951	1.81527
KRT79	ENSG00000185640	4.6624	0.0354062	2.5961
RTL9	ENSG00000243978	2.87691	0.0357869	3.06961
H2AC25	ENSG00000181218	3.49964	0.036012	2.05586
PRND	ENSG00000171864	4.0542	0.0388243	1.70166
RAB39B	ENSG00000155961	3.95371	0.0390184	1.61895
LRRC37A17P	ENSG00000263142	-2.71519	0.0393548	5.36311
PCSK1N	ENSG00000102109	3.59191	0.0412649	2.12124
GLIS1	ENSG00000174332	4.03172	0.041376	1.80068
SP9	ENSG00000217236	3.88761	0.0417438	1.50476
TMEM220	ENSG00000187824	3.88761	0.0417438	1.50476
BEST2	ENSG00000039987	3.88834	0.042229	1.65316
CPXM1	ENSG00000088882	3.4216	0.0424394	1.97092
TREML2	ENSG00000112195	3.05313	0.0424544	3.26949
SLC35D3	ENSG00000182747	2.70813	0.0426079	3.08916
POU4F1	ENSG00000152192	3.95038	0.0429367	1.69622
TRIM71	ENSG00000206557	3.16897	0.0429878	2.73734
SBK2	ENSG00000187550	3.14806	0.0432451	2.82856
UBTFL7	ENSG00000229361	3.91152	0.0444627	1.62665
CAV3	ENSG00000182533	3.88843	0.0451173	1.50662
STEAP1	ENSG00000164647	2.11864	0.0456258	4.42298
MAGEH1	ENSG00000187601	3.87836	0.0463783	1.67505
RPA4	ENSG00000204086	2.2119	0.0465057	5.08437
LOC388248	ENSG00000260628	2.22159	0.0468384	3.86198
H3C4	ENSG00000197409	2.09643	0.0468384	4.97174
GABBR2	ENSG00000136928	2.42713	0.0468384	3.7353
RBMXL2	ENSG00000170748	3.80992	0.0468805	1.56687
EIF4EBP3	ENSG00000243056	3.03343	0.0472657	10.1116
CSF2	ENSG00000164400	3.43194	0.0479364	1.95332
RFLNB	ENSG00000183688	2.26612	0.0484614	3.91095
HCN2	ENSG00000099822	2.74288	0.0485382	3.04794
PRAMEF14	ENSG00000204481	3.87031	0.0487873	2.86806
RPTN	ENSG00000215853	3.87489	0.0488524	1.52391
FAM20C	ENSG00000177706	3.87791	0.0496644	1.68468

## Sheet: HGC27
hgnc_symbol	ensembl_gene_id	log2FoldChange	padj	baseMean
TAFA5	ENSG00000219438	-2.79361	4.94709e-31	96.3205
CYP26B1	ENSG00000003137	4.19135	1.68074e-30	207.808
PCOLCE2	ENSG00000163710	7.55882	3.25316e-27	133.135
PCDHGA12	ENSG00000253159	6.24694	2.49938e-24	72.8803
SYT11	ENSG00000132718	5.99177	6.4227e-18	52.7305
FABP3	ENSG00000121769	2.20371	3.28477e-17	75.781
ACTN3	ENSG00000248746	8.49191	1.36026e-16	100.115
DCAF4L1	ENSG00000182308	4.21464	2.24413e-16	34.6972
PSMB9	ENSG00000240065	2.06778	5.59637e-16	61.9262
ABHD8	ENSG00000127220	4.27127	6.0153e-16	34.1424
CRABP1	ENSG00000166426	8.98234	7.44734e-16	86.9847
TCF7L1	ENSG00000152284	8.9351	1.05674e-15	51.0566
TRIL	ENSG00000255690	9.21572	1.25139e-15	64.1217
SLC26A7	ENSG00000147606	2.36275	3.50143e-15	87.998
CILP2	ENSG00000160161	3.49977	6.30802e-15	31.0643
H2AC18	ENSG00000288825	2.00918	9.17795e-15	68.7871
FRZB	ENSG00000162998	2.95304	4.52957e-14	98.7549
TUBA3E	ENSG00000152086	8.30414	1.24079e-13	54.2864
CKM	ENSG00000104879	6.91882	1.78361e-13	49.1387
DCAF4L2	ENSG00000176566	8.34819	2.48054e-13	34.0064
MT3	ENSG00000087250	8.28458	2.66241e-13	32.7222
SFRP2	ENSG00000145423	7.54198	2.77779e-13	52.205
DMRTB1	ENSG00000143006	8.35795	4.24201e-13	34.2905
PCDHGA11	ENSG00000253873	5.17374	4.62567e-13	29.6577
RASL11B	ENSG00000128045	2.14055	6.26053e-13	46.7594
ZNF560	ENSG00000198028	8.18328	6.40571e-13	30.7817
BASP1	ENSG00000176788	7.42037	1.40507e-12	47.9753
SCUBE3	ENSG00000146197	2.02627	1.66476e-12	64.0519
PCDHB5	ENSG00000113209	4.71576	2.02633e-12	25.6631
MYORG	ENSG00000164976	2.14738	2.58174e-12	46.241
HAND2	ENSG00000164107	7.90879	5.91429e-12	25.0628
GREM1	ENSG00000166923	7.77024	6.29266e-12	39.1268
KCNV2	ENSG00000168263	7.8966	6.49317e-12	24.8019
PLIN5	ENSG00000214456	2.8678	8.84375e-12	29.1474
CDC42EP1	ENSG00000128283	5.20411	9.29615e-12	41.9762
DCHS1	ENSG00000166341	2.25743	9.63026e-12	172.258
MAFB	ENSG00000204103	7.89582	1.42498e-11	25.9615
RBM46	ENSG00000151962	7.80627	1.90564e-11	24.5743
TMEM59L	ENSG00000105696	2.47277	2.86421e-11	56.0481
JPH2	ENSG00000149596	3.42986	4.29885e-11	46.5803
B3GALT2	ENSG00000162630	4.80898	7.56328e-11	24.3296
EZHIP	ENSG00000187690	7.61944	8.38405e-11	20.6263
ERVH48-1	ENSG00000233056	7.36368	1.51514e-10	29.1209
DPEP3	ENSG00000141096	7.56282	1.55757e-10	19.7089
MAB21L2	ENSG00000181541	6.10916	3.21185e-10	28.0855
PTGER2	ENSG00000125384	3.36633	5.01829e-10	28.1938
SYNGR4	ENSG00000105467	3.24041	1.02282e-09	28.709
BTBD18	ENSG00000233436	7.1653	1.78942e-09	14.9912
GLUD2	ENSG00000182890	2.38207	4.5479e-09	25.8878
PLXNC1	ENSG00000136040	2.83032	4.55432e-09	30.5862
PTGER1	ENSG00000160951	2.40612	5.17738e-09	24.996
TDO2	ENSG00000151790	3.30079	5.95403e-09	42.9178
TSPYL5	ENSG00000180543	6.83603	6.73072e-09	19.7606
NOXA1	ENSG00000188747	2.78971	7.0377e-09	24.3201
CLDN1	ENSG00000163347	3.51197	1.01715e-08	26.9228
APOD	ENSG00000189058	4.06471	1.14276e-08	20.6958
CDC42BPG	ENSG00000171219	3.75287	1.14762e-08	18.4255
CPXM1	ENSG00000088882	3.2815	1.55456e-08	19.4868
TUSC1	ENSG00000198680	6.99232	1.85583e-08	13.2911
TNFRSF10D	ENSG00000173530	6.85505	2.54923e-08	12.0834
TNNC1	ENSG00000114854	2.4204	2.85037e-08	27.9077
TMEM200B	ENSG00000253304	3.35627	5.21325e-08	17.2918
COL5A3	ENSG00000080573	2.55769	6.70885e-08	35.6909
FIBIN	ENSG00000176971	4.46474	8.07123e-08	15.9763
S1PR3	ENSG00000213694	2.84837	1.1343e-07	25.7505
TACSTD2	ENSG00000184292	3.29506	1.27594e-07	23.3643
OTUD6A	ENSG00000189401	6.59596	1.5631e-07	10.0712
CT47B1	ENSG00000236446	6.52526	1.70958e-07	10.1541
NPY2R	ENSG00000185149	6.45593	2.43938e-07	9.83198
HOXC12	ENSG00000123407	6.04519	2.75118e-07	18.8875
ZNF354C	ENSG00000177932	4.26087	2.83441e-07	17.1383
HES1	ENSG00000114315	2.32356	2.94136e-07	45.6168
H2BC4	ENSG00000180596	2.49902	2.95785e-07	35.188
TRIM59	ENSG00000213186	3.63783	3.15289e-07	14.8942
PRELP	ENSG00000188783	2.69148	3.47056e-07	21.3047
CHSY3	ENSG00000198108	6.44374	3.75585e-07	9.40135
PAGE2B	ENSG00000238269	5.99204	4.47216e-07	18.2397
KCNS1	ENSG00000124134	6.34871	5.04383e-07	8.493
LRRC4	ENSG00000128594	6.34139	5.48193e-07	8.67371
FMR1NB	ENSG00000176988	6.12899	6.9643e-07	12.1806
AGT	ENSG00000135744	5.8343	7.12337e-07	16.1896
LOC128966744	ENSG00000237510	6.39154	7.67168e-07	8.87426
NOTCH4	ENSG00000204301	2.267	1.20385e-06	19.4361
LRRC4C	ENSG00000148948	3.20427	1.23384e-06	14.7945
TRPC6P1	ENSG00000223484	6.2238	1.27939e-06	7.77545
HAPLN4	ENSG00000187664	5.04555	1.31547e-06	14.417
RIPPLY3	ENSG00000183145	6.25066	1.48232e-06	7.91928
CH25H	ENSG00000138135	6.24555	1.5655e-06	7.90263
SLC35D3	ENSG00000182747	5.5166	1.57944e-06	19.4251
SLC5A5	ENSG00000105641	5.89683	2.17441e-06	10.34
NAP1L5	ENSG00000177432	5.93156	2.40854e-06	10.7312
L1TD1	ENSG00000240563	6.23562	2.46339e-06	7.9663
MAGEB6	ENSG00000176746	6.13143	2.61032e-06	8.16991
GAL3ST3	ENSG00000175229	6.06409	3.06052e-06	7.00315
PROCR	ENSG00000101000	2.21684	4.15087e-06	88.9886
TRIML2	ENSG00000179046	5.99963	4.44403e-06	6.69778
LXN	ENSG00000079257	6.00156	4.6988e-06	6.66062
ALPG	ENSG00000163286	5.72528	4.96451e-06	9.22115
RHOXF1	ENSG00000101883	5.40875	5.42052e-06	12.2259
GIPC2	ENSG00000137960	3.67091	6.47142e-06	11.3518
ZCCHC12	ENSG00000174460	2.85912	9.04491e-06	13.8963
RFPL4B	ENSG00000251258	5.87803	9.14168e-06	6.13205
SLCO4C1	ENSG00000173930	5.39072	9.17721e-06	12.0723
GABRG1	ENSG00000163285	5.66	9.26766e-06	9.11633
SOST	ENSG00000167941	3.15502	9.37971e-06	16.8606
UTS2R	ENSG00000181408	5.603	9.40402e-06	8.82205
EMILIN3	ENSG00000183798	5.80383	1.54343e-05	5.88615
SIX3	ENSG00000138083	5.7841	1.90826e-05	5.85147
CDO1	ENSG00000129596	5.83438	1.92617e-05	6.10363
RAB3C	ENSG00000152932	5.74246	2.07407e-05	5.69097
PIGR	ENSG00000162896	3.46332	2.14712e-05	11.8429
EVPL	ENSG00000167880	2.61916	2.27355e-05	14.28
GCHFR	ENSG00000137880	2.58183	2.29516e-05	14.3417
SLC22A4	ENSG00000197208	2.02536	2.62811e-05	17.7464
H2AC11	ENSG00000196787	2.03131	2.72018e-05	43.129
CAVIN2	ENSG00000168497	3.80984	2.75118e-05	12.9085
ARL10	ENSG00000175414	4.01311	2.93094e-05	14.4379
SPATA31D1	ENSG00000214929	5.69695	3.21348e-05	5.41071
H2AJ	ENSG00000246705	3.29101	3.35923e-05	10.8909
MEIOSIN	ENSG00000237452	5.65437	3.39211e-05	5.29553
ARSI	ENSG00000183876	2.42629	3.69768e-05	27.1993
ZNF676	ENSG00000196109	2.35602	3.74942e-05	16.7006
ZHX2	ENSG00000178764	5.33983	3.82714e-05	7.28279
GOLGA6L7	ENSG00000261649	5.65274	4.42931e-05	5.30368
ACOT4	ENSG00000177465	5.03212	4.60497e-05	9.33577
EXOC3L4	ENSG00000205436	5.31812	4.97634e-05	7.03062
L3MBTL3	ENSG00000198945	2.43535	5.81695e-05	24.8053
FAM110C	ENSG00000184731	3.3948	6.04904e-05	9.81175
H2AB2	ENSG00000277858	5.58914	6.08971e-05	5.00897
PRSS38	ENSG00000185888	5.69934	6.32827e-05	5.43509
GJB2	ENSG00000165474	2.88048	7.01543e-05	42.8909
SOX9	ENSG00000125398	2.34292	7.21588e-05	19.7058
ARL9	ENSG00000196503	5.48081	8.50176e-05	4.64411
ICAM1	ENSG00000090339	4.36183	8.73054e-05	9.04555
C4B	ENSG00000224389	2.93322	8.93845e-05	35.9272
CNN1	ENSG00000130176	3.01321	9.62393e-05	11.0682
LRRN4	ENSG00000125872	4.78193	0.000104136	8.09849
HSBP1L1	ENSG00000226742	5.18024	0.000116633	6.45145
TMEM102	ENSG00000181284	2.02644	0.00012285	18.626
HCN1	ENSG00000164588	3.84022	0.000125994	8.722
TRIM51CP	ENSG00000249910	2.43841	0.000127691	20.1695
PCDHGB6	ENSG00000253305	2.65684	0.000130989	13.1428
SSX1	ENSG00000126752	5.10691	0.000132298	6.08289
RD3	ENSG00000198570	5.05083	0.000132791	7.05123
CALY	ENSG00000130643	3.38138	0.000144178	9.72894
NKAPL	ENSG00000189134	5.13309	0.000144408	6.25614
IRAK2	ENSG00000134070	3.06735	0.000150614	9.31893
DDX53	ENSG00000184735	5.39117	0.000156967	4.35101
HBE1	ENSG00000213931	5.05924	0.000162551	5.82688
ZFP3	ENSG00000180787	4.39345	0.000164042	8.89822
FAIM2	ENSG00000135472	3.90299	0.000166053	8.79113
NTMT2	ENSG00000203740	5.05397	0.000169024	5.89396
NPTX1	ENSG00000171246	2.36784	0.000173037	11.3693
MAGEB1	ENSG00000214107	5.52831	0.000198991	4.98877
SLC10A4	ENSG00000145248	5.44831	0.000199902	4.55817
PAGE2	ENSG00000234068	5.00495	0.000216881	5.64614
HOXB4	ENSG00000182742	3.77526	0.00022913	11.4252
GBA3	ENSG00000249948	5.28467	0.000290905	4.16873
GBX2	ENSG00000168505	5.24534	0.000302305	4.03714
PCDHGB4	ENSG00000253953	3.18388	0.000353474	11.5754
PROK1	ENSG00000143125	4.70103	0.000357716	7.46994
NAA11	ENSG00000156269	5.46347	0.000357716	4.55809
NKX2-4	ENSG00000125816	5.1931	0.000394446	4.17506
CLDN3	ENSG00000165215	4.87334	0.000396537	5.37492
KCNK6	ENSG00000099337	4.86349	0.000413497	5.1841
SOWAHA	ENSG00000198944	3.61875	0.000435371	7.12238
MMP17	ENSG00000198598	3.42942	0.000442687	9.78766
SVIP	ENSG00000198168	2.99266	0.000445206	9.03355
KCNK15	ENSG00000124249	5.23001	0.00044857	3.88784
PVRIG	ENSG00000213413	4.78502	0.000460719	8.14112
RPA4	ENSG00000204086	3.58352	0.000474748	7.26636
HRCT1	ENSG00000196196	2.2426	0.000477142	11.8189
SMIM24	ENSG00000095932	3.9509	0.000494023	6.9467
NKX3-2	ENSG00000109705	5.22578	0.000495666	3.92062
GPR39	ENSG00000183840	3.75599	0.000544268	7.25404
EID3	ENSG00000255150	5.08173	0.000544351	3.85669
FOXJ1	ENSG00000129654	2.87793	0.00055463	9.27978
ZNF256	ENSG00000152454	5.31099	0.000588351	4.42723
C19orf84	ENSG00000262874	5.09573	0.00062907	3.59666
PCDHGC4	ENSG00000242419	3.7034	0.000635015	9.83547
PRPH2	ENSG00000112619	5.08622	0.000645103	3.60517
HPDL	ENSG00000186603	3.45597	0.000663918	8.79602
GPHA2	ENSG00000149735	4.32846	0.000682892	5.69272
CSPG4	ENSG00000173546	2.45313	0.000753653	277.187
GFY	ENSG00000261949	2.11378	0.000968267	17.2956
MYOG	ENSG00000122180	3.48302	0.000992717	8.56487
CAPN12	ENSG00000182472	3.92634	0.00099309	6.17516
DDX43	ENSG00000080007	4.32229	0.001036	5.94426
FGFBP2	ENSG00000137441	2.01871	0.00106455	52.5486
RAET1G	ENSG00000203722	5.04827	0.00108172	3.50066
SLC22A31	ENSG00000259803	4.95545	0.0011297	3.22169
TMEM42	ENSG00000169964	2.65662	0.00113948	9.88383
PLIN4	ENSG00000167676	2.24563	0.00126917	18.2287
KERA	ENSG00000139330	5.03732	0.00127377	3.42664
LAPTM5	ENSG00000162511	4.57787	0.00129808	4.20993
NMUR1	ENSG00000171596	4.91994	0.00131281	3.15621
PAQR7	ENSG00000182749	3.45729	0.00152924	6.19772
PTH2	ENSG00000142538	4.5038	0.00154752	4.36289
KLRG2	ENSG00000188883	4.92693	0.001614	3.2075
CLDN16	ENSG00000113946	4.50815	0.0016558	4.0485
ALPK3	ENSG00000136383	2.41565	0.00169803	62.9509
GDF1	ENSG00000130283	4.86318	0.00170752	3.0331
MESP2	ENSG00000188095	4.889	0.00188763	3.09863
TFAP2E	ENSG00000116819	2.50962	0.00215461	7.4903
EPHX3	ENSG00000105131	2.78353	0.00223443	7.26348
DLL4	ENSG00000128917	2.22429	0.00231958	11.5002
GDF5	ENSG00000125965	3.37712	0.00235546	6.46539
TINCR	ENSG00000223573	5.18589	0.00247103	4.22011
TMEM221	ENSG00000188051	2.07754	0.00248481	13.3433
PCDHGA8	ENSG00000253767	5.23574	0.00252046	3.93673
TDRD15	ENSG00000218819	4.77646	0.00255961	3.0662
CLEC2L	ENSG00000236279	4.85228	0.00274004	3.00851
RASD1	ENSG00000108551	2.27387	0.00275071	9.2579
POU4F1	ENSG00000152192	4.44622	0.00286856	3.94425
GBX1	ENSG00000164900	4.37405	0.00294677	3.67311
GDF7	ENSG00000143869	2.37634	0.00294677	8.73313
PCDHAC2	ENSG00000243232	2.57078	0.0029502	12.0973
MMP9	ENSG00000100985	4.71963	0.00312826	2.79731
DUSP2	ENSG00000158050	4.12696	0.00317797	5.05455
HS3ST6	ENSG00000162040	2.09814	0.00329947	10.4341
TMEM52B	ENSG00000165685	4.38899	0.00336432	3.72228
HAND1	ENSG00000113196	4.77037	0.00342596	2.82216
BHLHE22	ENSG00000180828	4.37569	0.00356911	3.71662
C4orf54	ENSG00000248713	2.14934	0.00359985	16.03
TMEM150C	ENSG00000249242	2.21134	0.00364519	11.9293
H3C14	ENSG00000203811	3.07283	0.00368617	6.06525
H3C15	ENSG00000203852	3.07283	0.00368617	6.06525
H2AC20	ENSG00000184260	-2.70338	0.00369901	6.42186
LRRC15	ENSG00000172061	3.30105	0.00390955	6.45087
APOBEC3G	ENSG00000239713	2.27888	0.00395004	7.45926
F2RL3	ENSG00000127533	4.66973	0.00395979	2.63767
ALPP	ENSG00000163283	4.68813	0.00397329	2.74848
CCDC184	ENSG00000177875	3.14772	0.00400061	5.5543
PHLDA3	ENSG00000174307	2.46124	0.00407953	9.82785
EPYC	ENSG00000083782	3.98161	0.00408442	4.41325
RAB42	ENSG00000188060	4.23617	0.00431658	3.53595
PLVAP	ENSG00000130300	4.26856	0.00468561	3.4288
NCCRP1	ENSG00000188505	4.66668	0.00485052	2.79571
FBP2	ENSG00000130957	4.26274	0.00497256	3.45413
RAB41	ENSG00000147127	4.26646	0.00497717	3.48268
ALPK2	ENSG00000198796	3.82849	0.00498505	6.04111
MGARP	ENSG00000137463	3.38076	0.00516684	10.7701
FOXS1	ENSG00000179772	3.87431	0.0053379	4.35225
OR51B5	ENSG00000167355	4.21557	0.00578811	3.34885
FGF18	ENSG00000156427	2.22424	0.00608204	10.2934
CLDN6	ENSG00000184697	3.09562	0.0061341	6.42167
CEND1	ENSG00000184524	4.58865	0.00629637	2.50639
PRSS35	ENSG00000146250	3.5314	0.00640103	5.4439
NEUROG2	ENSG00000178403	4.67079	0.00651179	2.65813
GIP	ENSG00000159224	4.08389	0.00744705	3.13789
GPX7	ENSG00000116157	3.00177	0.00745848	5.15697
C5AR1	ENSG00000197405	3.68403	0.00754327	5.70163
KRBOX1	ENSG00000240747	4.56831	0.00809278	2.47771
SSX2	ENSG00000241476	7.36731	0.00812019	30.1306
ZNF474	ENSG00000164185	2.0545	0.00817942	14.0724
KCNA7	ENSG00000104848	4.08426	0.0082711	3.26792
THBD	ENSG00000178726	2.44224	0.00860493	7.66304
NKX2-8	ENSG00000136327	4.5635	0.00865655	2.52909
RANBP3L	ENSG00000164188	2.40206	0.00865655	10.4695
ANKRD65	ENSG00000235098	2.5646	0.00870404	6.84096
RBMXL2	ENSG00000170748	4.43799	0.00884257	2.24822
PCDHGC5	ENSG00000240764	2.70237	0.0102296	7.00489
THRSP	ENSG00000151365	4.56479	0.0103767	2.65372
RHOD	ENSG00000173156	4.03035	0.0109836	3.18553
SCG3	ENSG00000104112	4.5175	0.011	2.36721
CETN1	ENSG00000177143	4.45285	0.0113	2.27908
POU2AF3	ENSG00000214290	4.44679	0.011623	2.26679
JMY	ENSG00000152409	2.65996	0.0117761	22.5627
SLC25A31	ENSG00000151475	3.63807	0.0119146	3.79436
LGALS7B	ENSG00000178934	3.98934	0.0121598	2.85894
PCDHGA3	ENSG00000254245	3.20302	0.0136595	6.95693
CPLX3	ENSG00000213578	3.12396	0.0137146	5.90331
VAMP5	ENSG00000168899	3.35739	0.0138177	4.87123
SMIM10L2A	ENSG00000178947	4.47853	0.0139037	2.37317
SP7	ENSG00000170374	2.10819	0.0139437	8.92105
CATSPERZ	ENSG00000219435	3.13012	0.0145359	4.12264
DKK2	ENSG00000155011	2.68232	0.0145359	28.3259
CALHM3	ENSG00000183128	3.25656	0.0147023	3.82196
CCNI2	ENSG00000205089	2.48321	0.0156407	6.25918
ST20-MTHFS	ENSG00000259332	3.61613	0.0158657	13.9216
HRH1	ENSG00000196639	3.81823	0.0158715	2.72234
ACRBP	ENSG00000111644	2.81495	0.0162991	6.79563
KLF1	ENSG00000105610	4.32976	0.0165269	2.09867
CACNG7	ENSG00000105605	3.85026	0.016573	2.77965
ARX	ENSG00000004848	4.29473	0.0167168	2.06783
CACNG6	ENSG00000130433	3.02319	0.0168506	6.54476
NPB	ENSG00000183979	2.34839	0.0170321	5.2088
DNER	ENSG00000187957	3.9651	0.0176555	2.84145
SYS1-DBNDD2	ENSG00000254806	-3.88717	0.0181637	16.4431
CYP27A1	ENSG00000135929	3.14454	0.0186384	3.84586
SHISA2	ENSG00000180730	4.14988	0.0190999	2.21515
FAM162B	ENSG00000183807	3.13772	0.0192388	3.64415
CYP46A1	ENSG00000036530	3.15434	0.0192773	4.14416
OXCT2	ENSG00000198754	3.37095	0.019378	7.50087
FAM133A	ENSG00000179083	4.45894	0.0194953	2.27084
ZNF518B	ENSG00000178163	4.20656	0.0196	1.9183
CDC20P1	ENSG00000231007	2.50316	0.0200613	4.73322
ZNF593OS	ENSG00000236782	3.49138	0.0208858	3.23133
UPK2	ENSG00000110375	2.57456	0.0209397	4.8698
SOWAHD	ENSG00000187808	4.35403	0.0241066	2.15001
PPP1R27	ENSG00000182676	3.75313	0.0242097	2.46422
CDK2AP1	ENSG00000111328	2.34599	0.0247819	6.745
DDIT4L	ENSG00000145358	2.02841	0.0250939	1281.21
DKK4	ENSG00000104371	3.34651	0.0251439	3.40969
GALR2	ENSG00000182687	2.00435	0.0254234	5.62925
MAGEC1	ENSG00000155495	4.36882	0.0254945	2.13769
CITED4	ENSG00000179862	2.10663	0.0257686	6.77422
HMX1	ENSG00000215612	4.20204	0.0258992	1.91008
C2orf74	ENSG00000237651	4.16896	0.0261697	2.3059
GAGE12F	ENSG00000236362	4.28936	0.0264228	2.31152
GAGE12G	ENSG00000215269	4.28936	0.0264228	2.31152
ZNF157	ENSG00000147117	4.1203	0.0268652	1.86918
SIAH3	ENSG00000215475	3.38088	0.0269665	7.66736
SEPTIN14	ENSG00000154997	3.65324	0.0269665	2.8499
F2RL1	ENSG00000164251	2.82136	0.0270213	4.57131
FZD8	ENSG00000177283	2.98692	0.0280933	5.30283
SMIM18	ENSG00000253457	4.24287	0.028354	2.05743
H2BC13	ENSG00000185130	-2.38054	0.0286097	4.22862
FOXR2	ENSG00000189299	4.08209	0.0296606	1.76464
CILP	ENSG00000138615	2.70427	0.0304091	33.6589
AQP11	ENSG00000178301	4.12143	0.0305922	1.80149
BBOX1	ENSG00000129151	4.20455	0.0316382	2.03733
SPDYC	ENSG00000204710	4.1182	0.0323956	1.82602
COX8C	ENSG00000187581	3.28916	0.0328194	4.22866
SMPX	ENSG00000091482	3.61568	0.0333056	2.3248
INMT	ENSG00000241644	3.426	0.0333513	3.29557
BTBD17	ENSG00000204347	3.36638	0.0338425	3.07116
TULP2	ENSG00000104804	4.14965	0.03405	2.04708
CFAP57	ENSG00000243710	3.57857	0.03405	2.4415
AGMAT	ENSG00000116771	3.64118	0.0340929	2.27368
SERPINB9	ENSG00000170542	4.06116	0.0353969	1.89343
KRT8P36	ENSG00000240668	2.80609	0.0357205	4.22339
COX4I2	ENSG00000131055	4.06172	0.0360913	1.87953
VAV1	ENSG00000141968	3.59173	0.0368657	2.22992
PPP1R26P1	ENSG00000238086	4.0219	0.037538	1.68879
NKX2-2	ENSG00000125820	3.98543	0.0375982	1.65793
DISP3	ENSG00000204624	2.25226	0.0378815	5.00945
P2RX1	ENSG00000108405	3.19752	0.0381388	2.66531
MT1F	ENSG00000198417	3.6361	0.039227	2.30658
CHRNB2	ENSG00000160716	3.51397	0.0394074	2.10968
RPL3L	ENSG00000140986	3.97572	0.0399775	1.64563
LRRC55	ENSG00000183908	3.55224	0.0400912	2.55323
KBTBD13	ENSG00000234438	3.49797	0.0401767	2.16705
FAM83C	ENSG00000125998	3.61365	0.0407186	2.26862
TMEM190	ENSG00000160472	3.51111	0.0409394	2.16853
TMEM238	ENSG00000233493	2.57109	0.0413464	4.13189
RPL35P1	ENSG00000237991	-2.12612	0.0419132	5.75899
PATL2	ENSG00000229474	2.29125	0.042051	4.18069
VSTM2B	ENSG00000187135	3.15777	0.0436583	2.75164
CCL11	ENSG00000172156	4.24757	0.0457332	3.25789
TRIM71	ENSG00000206557	2.86669	0.0460278	2.98174
GNGT2	ENSG00000167083	3.94231	0.0464518	1.62924
SP6	ENSG00000189120	2.40491	0.0467354	4.4096
SBK2	ENSG00000187550	2.16788	0.046785	7.11997
SAXO3	ENSG00000268655	3.94685	0.0491177	1.60468
AQP5	ENSG00000161798	3.94785	0.0492235	1.60064
ZNF804B	ENSG00000182348	4.1507	0.0494596	1.90378
PIGY	ENSG00000255072	2.64716	0.0497602	5.21016

## Sheet: SNU16
hgnc_symbol	ensembl_gene_id	log2FoldChange	padj	baseMean
SPINK4	ENSG00000122711	2.31763	1.1863e-68	347.771
DCAF4L1	ENSG00000182308	4.64082	1.77229e-43	87.2258
CXCL17	ENSG00000189377	3.69048	5.82607e-33	69.8505
CALML5	ENSG00000178372	5.39167	9.92656e-33	73.8193
PADI3	ENSG00000142619	4.43856	1.49526e-30	59.6516
GAGE2A	ENSG00000189064	3.79886	5.44244e-22	54.3328
ORM1	ENSG00000229314	2.61949	2.50354e-21	83.9089
MAGEA1	ENSG00000198681	5.76749	6.55525e-20	47.712
SSX2	ENSG00000241476	9.74475	9.18273e-19	131.115
ESX1	ENSG00000123576	8.97774	1.04068e-17	125.781
GAGE12E	ENSG00000216649	9.53119	1.10052e-17	68.537
SLC22A31	ENSG00000259803	3.75922	5.84618e-17	46.942
SYNGR4	ENSG00000105467	2.77904	3.61546e-15	39.9256
GAGE12J	ENSG00000224659	8.99154	4.23101e-15	47.0032
CLEC2L	ENSG00000236279	8.7576	1.60651e-14	40.0782
CILP2	ENSG00000160161	2.80158	3.01147e-14	61.9494
BTBD18	ENSG00000233436	8.31378	5.43231e-13	29.5241
MAGEB2	ENSG00000099399	8.23116	1.09521e-12	27.7444
ALPK3	ENSG00000136383	3.16457	1.18233e-12	34.6918
SFTA2	ENSG00000196260	2.46498	1.28322e-12	47.64
SLC5A5	ENSG00000105641	2.03867	5.51958e-12	119.018
C17orf107	ENSG00000205710	2.93641	2.76317e-11	35.1796
GAGE12H	ENSG00000224902	8.09277	4.23678e-11	25.4563
PSORS1C2	ENSG00000204538	7.64327	5.29043e-11	30.6368
EPHX3	ENSG00000105131	3.19949	6.96734e-11	29.9408
NOTCH3	ENSG00000074181	2.67447	7.1701e-11	39.6153
ZG16	ENSG00000174992	2.33791	1.26514e-10	63.9223
PAGE2B	ENSG00000238269	7.61894	1.54908e-10	18.1489
FABP3	ENSG00000121769	4.06234	1.92167e-10	22.2688
ERVH48-1	ENSG00000233056	7.58828	2.55218e-10	17.7981
CXorf49B	ENSG00000215113	7.56566	2.67374e-10	17.5024
CXorf49	ENSG00000215115	7.56566	2.67374e-10	17.5024
POU4F1	ENSG00000152192	7.50263	4.19867e-10	16.8627
DMRTB1	ENSG00000143006	7.45093	6.7711e-10	16.2828
KRBOX1	ENSG00000240747	7.40358	8.97195e-10	15.7249
COX8C	ENSG00000187581	7.40938	1.29673e-09	15.7333
RHOXF2	ENSG00000131721	7.39313	1.65746e-09	15.5337
FZD9	ENSG00000188763	7.05797	3.21828e-09	20.8454
KCNV2	ENSG00000168263	7.28169	3.77099e-09	14.5121
APOD	ENSG00000189058	4.44443	8.46773e-09	17.2143
HOXC12	ENSG00000123407	7.02693	2.21814e-08	12.163
DDX43	ENSG00000080007	6.99779	2.51562e-08	12.1499
ZNF560	ENSG00000198028	6.93106	3.06751e-08	11.4201
SSX1	ENSG00000126752	4.5934	3.84492e-08	15.8246
NKAPL	ENSG00000189134	6.93416	3.93073e-08	11.3682
KPNA7	ENSG00000185467	2.2102	4.49292e-08	40.7288
PAGE1	ENSG00000068985	6.67115	4.67415e-08	15.6541
LIMD2	ENSG00000136490	3.13583	5.43628e-08	37.0454
PAGE2	ENSG00000234068	6.94595	5.73351e-08	11.406
MGAM	ENSG00000257335	2.55492	5.87281e-08	21.133
TNFSF9	ENSG00000125657	2.26843	1.18034e-07	34.7333
MMP17	ENSG00000198598	6.72815	1.32345e-07	9.8022
UPK3B	ENSG00000243566	2.60823	2.75268e-07	22.1155
LGALS7B	ENSG00000178934	3.62731	3.11058e-07	17.8998
H4C11	ENSG00000197238	-6.36572	1.59814e-06	7.60175
TUBA3E	ENSG00000152086	5.85207	2.93516e-06	14.5764
GSTA2	ENSG00000244067	2.78695	2.99213e-06	17.2771
TATDN2P1	ENSG00000198414	6.25109	3.338e-06	7.26355
GUCA2A	ENSG00000197273	2.4124	4.67739e-06	68.8658
HOXA7	ENSG00000122592	4.46798	4.82406e-06	11.0263
TCN1	ENSG00000134827	3.56244	6.80148e-06	11.2883
ARC	ENSG00000198576	4.07834	7.91848e-06	12.7046
DND1	ENSG00000256453	2.22406	8.5271e-06	24.2878
ICAM5	ENSG00000105376	3.04355	9.3673e-06	27.3611
C16orf54	ENSG00000185905	3.35917	1.02273e-05	11.3671
TMEM200B	ENSG00000253304	3.51496	1.23511e-05	10.8781
UBD	ENSG00000213886	3.30893	1.36231e-05	12.2946
MEIOSIN	ENSG00000237452	6.06433	1.4366e-05	6.18699
ARHGEF17	ENSG00000110237	3.10844	1.44047e-05	33.4009
LOC128966744	ENSG00000237510	6.00588	1.85651e-05	5.93397
PRAC1	ENSG00000159182	4.70648	1.93495e-05	10.1705
GLIS2	ENSG00000126603	3.02426	2.14446e-05	18.5957
TCF15	ENSG00000125878	5.98651	4.37343e-05	5.95951
KCNG3	ENSG00000171126	2.503	6.14645e-05	15.3204
BMP3	ENSG00000152785	2.22849	7.15128e-05	15.8579
HOXC13	ENSG00000123364	2.71596	9.56824e-05	12.1639
DCAF8L1	ENSG00000226372	5.67765	9.65528e-05	4.72862
CCDC8	ENSG00000169515	5.72709	0.00011253	4.89102
DDX53	ENSG00000184735	5.3981	0.000112692	6.55522
IGFBP6	ENSG00000167779	5.64013	0.000129425	4.6531
SERPINB9	ENSG00000170542	5.62566	0.000131962	4.56011
CHRM4	ENSG00000180720	4.42214	0.00013607	8.23701
NPTX1	ENSG00000171246	5.06816	0.000138696	8.64343
MRLN	ENSG00000227877	2.94007	0.000152569	10.891
PLXNC1	ENSG00000136040	3.49507	0.000166159	9.26757
ELOBP2	ENSG00000255262	5.55	0.000195821	4.38596
GRIN3B	ENSG00000116032	5.56199	0.000232384	4.35997
AGT	ENSG00000135744	2.45914	0.000241899	11.2662
MESP1	ENSG00000166823	2.60722	0.000249258	19.5897
FMR1NB	ENSG00000176988	5.51885	0.000256152	4.27787
SIX2	ENSG00000170577	4.22103	0.000278986	9.48905
CSPG4	ENSG00000173546	4.30988	0.000323575	7.77074
CKM	ENSG00000104879	5.11471	0.000357414	5.91422
SPDYC	ENSG00000204710	2.40894	0.000371205	11.2658
CYP26B1	ENSG00000003137	2.087	0.000393639	14.4077
SPIB	ENSG00000269404	2.82145	0.000442374	10.2567
SLC51B	ENSG00000186198	2.67292	0.000499671	11.6765
CXCL10	ENSG00000169245	2.44344	0.000514078	10.8145
CYP2F1	ENSG00000197446	5.32624	0.000551779	3.87103
NYAP1	ENSG00000166924	2.49684	0.000586639	11.4519
ONECUT3	ENSG00000205922	3.19959	0.000630369	7.70718
ICAM1	ENSG00000090339	2.50985	0.000633448	10.0473
PLIN4	ENSG00000167676	2.81137	0.000707356	12.0863
KLHDC7B	ENSG00000130487	5.44974	0.00072446	4.05174
CLDN6	ENSG00000184697	5.29224	0.000858609	3.6662
RHOXF2B	ENSG00000203989	5.47505	0.000965634	4.1868
FAR2P4	ENSG00000231431	5.23169	0.00102759	3.48591
KCNS1	ENSG00000124134	5.26858	0.00108127	3.55674
COL5A3	ENSG00000080573	2.65455	0.00108153	9.01487
PLPP7	ENSG00000160539	3.97654	0.00111121	6.34024
POU3F1	ENSG00000185668	4.9018	0.00118141	4.65091
EREG	ENSG00000124882	2.24036	0.00121916	11.6976
IGSF23	ENSG00000216588	3.21577	0.00124266	7.77899
RPL31P43	ENSG00000213557	5.23609	0.00136348	3.49822
PKN3	ENSG00000160447	2.0493	0.0013681	67.8585
ACRBP	ENSG00000111644	2.789	0.00161826	9.46561
SMIM10L2A	ENSG00000178947	2.54437	0.0017361	22.4462
PLA2G12B	ENSG00000138308	4.71761	0.00194289	4.29392
CHST7	ENSG00000147119	2.11485	0.00199891	15.7652
MAGEB1	ENSG00000214107	5.06897	0.00213757	3.17635
CCL26	ENSG00000006606	5.2509	0.00248317	3.51948
SEMA3G	ENSG00000010319	2.25816	0.00254027	12.724
CAVIN2	ENSG00000168497	4.66233	0.00270884	4.06402
NAA11	ENSG00000156269	4.94052	0.00324358	2.95965
DIPK1C	ENSG00000187773	4.18947	0.00365957	4.767
GALNT18	ENSG00000110328	4.22134	0.00369247	4.85668
TSHZ3	ENSG00000121297	4.9901	0.00371463	2.92991
LRRC10B	ENSG00000204950	5.01581	0.0042367	2.99938
GREP1	ENSG00000262152	4.06342	0.00427251	4.86251
ANKRD62P1	ENSG00000259271	-5.49536	0.00443044	4.62403
ASCL2	ENSG00000183734	2.30093	0.00445561	8.22142
HBQ1	ENSG00000086506	5.00315	0.00508191	2.96069
CYP17A1	ENSG00000148795	4.41058	0.00514734	4.0732
HERC5	ENSG00000138646	4.48574	0.0051709	3.63036
LGALS7	ENSG00000205076	2.40048	0.00597191	14.3618
LPAR3	ENSG00000171517	4.40492	0.00626578	3.33557
HS3ST3A1	ENSG00000153976	4.85949	0.00726972	2.67504
RSPO4	ENSG00000101282	4.75594	0.00839756	2.53116
OLFM2	ENSG00000105088	3.3019	0.00856039	5.07412
EZHIP	ENSG00000187690	4.72214	0.00864097	2.43296
RIPPLY3	ENSG00000183145	4.80678	0.00872308	2.58306
TEX15	ENSG00000133863	4.78205	0.00873029	2.53916
TNNC1	ENSG00000114854	2.60677	0.0088429	8.9451
PNMT	ENSG00000141744	2.56492	0.00948767	5.98356
GUCA2B	ENSG00000044012	2.14928	0.0103647	9.96994
TRABD2B	ENSG00000269113	2.28631	0.0114313	7.80912
AMDHD1	ENSG00000139344	3.87799	0.0116193	3.87603
C19orf84	ENSG00000262874	4.62118	0.0119387	2.40748
CST6	ENSG00000175315	3.82588	0.0122888	3.66677
KCNK15	ENSG00000124249	3.35442	0.0133972	5.36724
DPEP3	ENSG00000141096	4.73653	0.0140436	2.54336
RFPL4B	ENSG00000251258	4.59128	0.0149735	2.25934
VASN	ENSG00000168140	2.14845	0.0153876	6.69721
ALPI	ENSG00000163295	2.362	0.0162701	6.80726
ZNF853	ENSG00000236609	3.70867	0.0176073	3.59991
HMX2	ENSG00000188816	4.60532	0.0184617	2.27961
TMEM88	ENSG00000167874	2.41032	0.0191514	5.50771
MAFA	ENSG00000182759	4.24756	0.0197084	3.00368
INHBE	ENSG00000139269	3.1909	0.0224739	118.427
KCNH3	ENSG00000135519	2.77765	0.0231194	5.74958
RNF113B	ENSG00000139797	4.38017	0.0237926	2.06347
CFAP144P1	ENSG00000164556	2.896	0.0243027	4.15594
RBBP8P1	ENSG00000230399	4.39825	0.0257787	1.98743
LAMP3	ENSG00000078081	2.08767	0.0275826	10.6991
LRRC4	ENSG00000128594	3.59882	0.0280372	3.23169
NR0B1	ENSG00000169297	4.33496	0.0283289	1.8888
MPC1L	ENSG00000238205	4.52455	0.028688	2.17862
EFCC1	ENSG00000114654	2.44934	0.0287419	6.71579
P2RX1	ENSG00000108405	4.00209	0.0293229	2.5492
ULBP1	ENSG00000111981	2.10519	0.0298463	101.885
FAM181B	ENSG00000182103	4.33517	0.0332451	1.87371
ZNF256	ENSG00000152454	4.33485	0.0332466	1.91334
C5AR1	ENSG00000197405	4.26639	0.0335205	2.18421
ARL11	ENSG00000152213	3.86753	0.0386722	2.34623
B4GALNT2	ENSG00000167080	2.62933	0.039341	4.45767
GAGE12F	ENSG00000236362	5.73735	0.0405208	14.7249
C1QTNF4	ENSG00000172247	2.57629	0.0405208	4.2071
GAGE12G	ENSG00000215269	5.73735	0.0405208	14.7249
KCNMB4	ENSG00000135643	3.43896	0.0421669	3.08303
FAM83C	ENSG00000125998	3.14582	0.0423115	3.7921
RPRM	ENSG00000177519	2.10513	0.0435666	6.56899
ST20-MTHFS	ENSG00000259332	-2.77889	0.0438041	15.1707
DIRAS1	ENSG00000176490	2.66656	0.0441673	3.80733
TAF1L	ENSG00000122728	4.2649	0.0442993	1.78781
ZCCHC24	ENSG00000165424	2.50513	0.0447847	4.33116
XCL1	ENSG00000143184	4.38801	0.0454361	2.07957
UCN3	ENSG00000178473	3.71621	0.0478743	2.11768
ZSCAN10	ENSG00000130182	4.14485	0.0491221	1.81286

## Sheet: CIMP_specific
hgnc_symbol	ensembl_gene_id_ycc	log2FoldChange_ycc	padj_ycc	baseMean_ycc	ensembl_gene_id_snu719	log2FoldChange_snu719	padj_snu719	baseMean_snu719	ensembl_gene_id_ags	log2FoldChange_ags	padj_ags	baseMean_ags
TRIM43	ENSG00000144015	12.2375	1.77427e-30	449.047	ENSG00000144015	7.47352	1.93308e-10	30.3047	ENSG00000144015	10.6841	1.98573e-23	167.689
TRIM53AP	ENSG00000225581	11.4159	1.27677e-26	250.023	ENSG00000225581	6.81288	4.67719e-08	14.9821	ENSG00000225581	8.92119	2.85111e-16	81.8588
TAF11L12	ENSG00000249156	11.1666	2.80359e-25	215.03	ENSG00000249156	5.35201	0.000857414	6.2757	ENSG00000249156	8.57509	7.36352e-15	38.9473
TRIM49D2	ENSG00000233802	10.8738	4.17325e-24	172.142	ENSG00000233802	6.1279	1.77991e-06	8.43219	ENSG00000233802	7.89901	1.2529e-12	40.672
TRIM49D1	ENSG00000223417	10.8958	4.47739e-24	175.958	ENSG00000223417	5.95689	7.56287e-06	8.47478	ENSG00000223417	8.13323	8.275e-13	28.6345
SPNS2	ENSG00000183018	8.56923	2.44458e-22	174.197	ENSG00000183018	7.61987	7.89676e-17	77.8369	ENSG00000183018	7.96855	1.31312e-12	25.5687
TAF11L14	ENSG00000250782	10.4705	2.89612e-22	132.058	ENSG00000250782	4.4195	0.0157957	3.5499	ENSG00000250782	7.40531	2.40328e-10	17.2591
PRAMEF12	ENSG00000116726	10.2429	2.37937e-21	110.396	ENSG00000116726	6.93364	1.38807e-08	15.4926	ENSG00000116726	9.1409	6.33607e-17	57.6508
PRR20E	ENSG00000234278	10.2608	2.66967e-21	112.747	ENSG00000234278	8.68553	9.4554e-14	59.9748	ENSG00000234278	7.63906	2.41033e-11	20.3393
KHDC1L	ENSG00000256980	8.93527	5.25817e-20	115.685	ENSG00000256980	4.8219	3.64739e-05	8.79216	ENSG00000256980	6.73793	1.39169e-17	58.4588
PRAMEF7	ENSG00000204510	9.94101	5.35238e-20	89.6877	ENSG00000204510	6.08856	5.86044e-06	7.24363	ENSG00000204510	8.68478	6.1952e-15	41.8864
PRAMEF7	ENSG00000204510	9.94101	5.35238e-20	89.6877	ENSG00000204510	6.08856	5.86044e-06	7.24363	ENSG00000204510	7.3545	1.59747e-09	16.7616
PRAMEF7	ENSG00000204510	9.94101	5.35238e-20	89.6877	ENSG00000204510	5.93056	0.0346524	14.2691	ENSG00000204510	8.68478	6.1952e-15	41.8864
PRAMEF7	ENSG00000204510	9.94101	5.35238e-20	89.6877	ENSG00000204510	5.93056	0.0346524	14.2691	ENSG00000204510	7.3545	1.59747e-09	16.7616
PRAMEF1	ENSG00000116721	9.84583	8.33788e-20	83.2203	ENSG00000116721	6.29892	8.81574e-07	9.70809	ENSG00000116721	7.1913	8.11223e-10	15.041
TRIM53CP	ENSG00000254764	9.7778	1.85891e-19	79.6066	ENSG00000254764	5.92422	9.71846e-06	8.74365	ENSG00000254764	7.46018	1.26305e-10	18.0396
UPK1A	ENSG00000105668	3.81897	2.19134e-19	35.1555	ENSG00000105668	4.23182	1.00733e-117	279.253	ENSG00000105668	2.74064	0.0270495	3.88246
MBD3L2	ENSG00000230522	9.79114	3.29708e-19	82.3619	ENSG00000230522	5.99725	0.000619091	6.96217	ENSG00000230522	8.9563	4.96199e-16	52.1079
PRF1	ENSG00000180644	6.79645	4.68229e-19	71.5276	ENSG00000180644	8.04903	2.18887e-12	25.545	ENSG00000180644	5.05177	4.53414e-11	336.379
TMEM158	ENSG00000249992	3.91665	1.60966e-18	31.1952	ENSG00000249992	2.64572	0.000217808	17.1523	ENSG00000249992	2.05898	3.20066e-15	57.3637
H3P21	ENSG00000250386	9.5575	1.73478e-18	69.7577	ENSG00000250386	4.99083	0.00123676	3.17654	ENSG00000250386	7.06357	1.77169e-09	13.6824
ADRA2C	ENSG00000184160	9.52094	2.3343e-18	66.5565	ENSG00000184160	6.99888	7.17355e-09	12.2172	ENSG00000184160	6.98125	6.90798e-09	12.8609
LY6D	ENSG00000167656	9.00256	2.44063e-18	79.0196	ENSG00000167656	9.74678	3.59572e-19	128.914	ENSG00000167656	7.63243	2.3294e-82	662.471
PMCH	ENSG00000183395	9.41554	1.17398e-17	69.7754	ENSG00000183395	4.09191	0.0324867	1.90101	ENSG00000183395	2.63958	1.00396e-07	136.778
LEUTX	ENSG00000213921	9.2989	1.36274e-17	57.0327	ENSG00000213921	5.36574	0.000306752	5.5452	ENSG00000213921	6.80786	1.08224e-08	11.4468
DEFB1	ENSG00000164825	9.2992	1.38935e-17	59.9044	ENSG00000164825	3.39916	7.23937e-05	10.5351	ENSG00000164825	5.26427	0.000337752	3.92119
IGFL1	ENSG00000188293	6.25291	2.29542e-17	35.7037	ENSG00000188293	6.7517	6.97222e-27	100.433	ENSG00000188293	5.35229	8.20724e-168	460.106
PRAMEF2	ENSG00000120952	9.24804	3.11837e-17	55.1913	ENSG00000120952	5.28437	0.000215657	6.33561	ENSG00000120952	7.42402	3.11474e-10	17.6038
C1QL4	ENSG00000186897	2.41556	1.51809e-16	91.7263	ENSG00000186897	2.65942	0.0288475	3.57076	ENSG00000186897	2.52334	2.43689e-05	17.6386
RFPL4A	ENSG00000223638	8.9692	4.90496e-16	47.8343	ENSG00000223638	3.88873	0.0293165	3.5911	ENSG00000223638	7.88109	1.11842e-11	24.0573
PRAMEF27	ENSG00000274764	8.83648	1.00612e-15	41.3529	ENSG00000274764	6.02829	8.39727e-06	7.42088	ENSG00000274764	6.77709	1.21991e-07	11.2556
NTSR1	ENSG00000101188	8.81794	1.11067e-15	48.4061	ENSG00000101188	7.14915	1.11512e-11	39.4615	ENSG00000101188	6.20767	8.17663e-35	113.269
PLA2G2F	ENSG00000158786	5.34468	1.24181e-15	82.705	ENSG00000158786	6.91943	2.60491e-26	86.4149	ENSG00000158786	2.55181	1.86951e-07	19.5672
DUSP5	ENSG00000138166	8.54822	9.33131e-15	36.1539	ENSG00000138166	5.38094	9.10657e-14	36.4888	ENSG00000138166	8.73116	1.91342e-15	43.3383
MSX1	ENSG00000163132	8.51226	2.28636e-14	33.1488	ENSG00000163132	4.7712	2.8962e-11	27.047	ENSG00000163132	3.81318	0.00500696	4.22121
PRAMEF15	ENSG00000204501	8.46639	3.08206e-14	32.5682	ENSG00000204501	4.90695	0.00847119	4.3682	ENSG00000204501	7.9515	1.45169e-12	25.3907
HSPA6	ENSG00000173110	2.25954	1.12555e-13	46.7405	ENSG00000173110	3.08239	6.18185e-05	9.76774	ENSG00000173110	2.8324	7.95382e-09	19.7278
INHBB	ENSG00000163083	8.25434	1.54863e-13	27.9351	ENSG00000163083	4.23588	0.0225773	1.96701	ENSG00000163083	3.65453	1.7595e-08	16.6127
HOXC10	ENSG00000180818	4.74095	9.67219e-13	21.6075	ENSG00000180818	2.99118	2.84261e-06	12.5995	ENSG00000180818	6.75944	4.43706e-09	18.3566
CSTA	ENSG00000121552	2.29318	2.00941e-12	224.822	ENSG00000121552	3.55062	1.27394e-05	12.1317	ENSG00000121552	2.05265	0.00409958	16.3164
RAB3B	ENSG00000169213	7.84131	5.67668e-12	20.7423	ENSG00000169213	4.03145	1.52362e-15	33.5189	ENSG00000169213	6.00656	2.34155e-42	115.438
SERPINE1	ENSG00000106366	6.85843	7.25683e-12	26.9339	ENSG00000106366	8.50312	5.32825e-14	38.4401	ENSG00000106366	4.87042	8.95465e-08	268.493
PRAMEF7	ENSG00000204510	8.03543	3.98957e-11	26.9717	ENSG00000204510	6.08856	5.86044e-06	7.24363	ENSG00000204510	8.68478	6.1952e-15	41.8864
PRAMEF7	ENSG00000204510	8.03543	3.98957e-11	26.9717	ENSG00000204510	6.08856	5.86044e-06	7.24363	ENSG00000204510	7.3545	1.59747e-09	16.7616
PRAMEF7	ENSG00000204510	8.03543	3.98957e-11	26.9717	ENSG00000204510	5.93056	0.0346524	14.2691	ENSG00000204510	8.68478	6.1952e-15	41.8864
PRAMEF7	ENSG00000204510	8.03543	3.98957e-11	26.9717	ENSG00000204510	5.93056	0.0346524	14.2691	ENSG00000204510	7.3545	1.59747e-09	16.7616
TENT5B	ENSG00000158246	7.56251	6.6976e-11	17.0551	ENSG00000158246	2.20626	1.27447e-06	18.9633	ENSG00000158246	2.0713	1.20982e-12	147.113
PRR20B	ENSG00000204918	7.50431	9.35645e-11	17.8957	ENSG00000204918	6.59834	6.23094e-07	20.0034	ENSG00000204918	4.68968	0.00407355	2.99347
PRR20A	ENSG00000204919	7.50431	9.35645e-11	17.8957	ENSG00000204919	6.59834	6.23094e-07	20.0034	ENSG00000204919	4.68968	0.00407355	2.99347
PRR20D	ENSG00000227151	7.50431	9.35645e-11	17.8957	ENSG00000227151	6.59834	6.23094e-07	20.0034	ENSG00000227151	4.68968	0.00407355	2.99347
PRR20C	ENSG00000229665	7.50431	9.35645e-11	17.8957	ENSG00000229665	6.59834	6.23094e-07	20.0034	ENSG00000229665	4.68968	0.00407355	2.99347
ZSCAN5DP	ENSG00000267908	6.98745	4.52279e-09	11.7785	ENSG00000267908	5.07015	0.000972453	3.94384	ENSG00000267908	6.42765	1.69273e-06	8.75065
SSU72L6	ENSG00000230268	6.83095	1.23792e-08	11.0336	ENSG00000230268	4.09214	0.0322417	1.75738	ENSG00000230268	4.0997	0.0208626	1.9455
LTB	ENSG00000227507	6.95792	1.64131e-08	11.8749	ENSG00000227507	6.17038	2.28425e-06	6.95564	ENSG00000227507	4.08489	9.65066e-07	13.2585
UBXN10	ENSG00000162543	6.76972	2.01081e-08	10.9077	ENSG00000162543	3.55433	0.0439793	1.87842	ENSG00000162543	6.3308	3.2586e-07	8.22538
TCERG1L	ENSG00000176769	6.12529	3.68153e-08	11.1865	ENSG00000176769	4.49264	0.00926061	2.18676	ENSG00000176769	4.04461	0.0275905	1.70389
SRPX2	ENSG00000102359	2.17106	6.95138e-08	33.3898	ENSG00000102359	5.84209	6.73262e-07	14.864	ENSG00000102359	5.15498	1.70362e-13	39.8957
SOD3	ENSG00000109610	6.5785	9.98283e-08	10.3476	ENSG00000109610	5.77115	0.000171388	5.50289	ENSG00000109610	5.26703	0.000189342	3.91741
ZNF880	ENSG00000221923	6.51214	1.24904e-07	8.73884	ENSG00000221923	6.02947	8.64059e-06	5.97462	ENSG00000221923	8.17706	2.27586e-13	29.4921
TFF2	ENSG00000160181	2.39746	1.25455e-07	20.589	ENSG00000160181	3.17718	5.95276e-39	90.2215	ENSG00000160181	4.47479	0.00614189	2.64113
HSPB8	ENSG00000152137	5.98342	1.64644e-07	9.94606	ENSG00000152137	5.03465	7.44903e-06	10.0014	ENSG00000152137	2.03673	5.35679e-41	589.749
LY6G6C	ENSG00000204421	3.95919	1.76679e-07	12.7314	ENSG00000204421	4.43805	2.40176e-12	29.351	ENSG00000204421	3.2906	5.52349e-37	206.533
MLYCD	ENSG00000103150	6.56075	1.87785e-07	8.49406	ENSG00000103150	4.73412	0.00467393	2.94622	ENSG00000103150	5.50791	1.12271e-05	7.82597
LCE1E	ENSG00000186226	4.35875	3.43869e-07	17.8295	ENSG00000186226	3.15303	7.63789e-16	37.0106	ENSG00000186226	5.29704	5.75691e-08	16.5255
SPMIP9	ENSG00000172073	5.85437	3.86167e-07	9.19206	ENSG00000172073	5.45487	2.75193e-05	6.67402	ENSG00000172073	5.71349	8.98094e-07	14.7565
CALML3	ENSG00000178363	6.30619	4.8476e-07	7.14164	ENSG00000178363	4.8275	0.00261604	3.01222	ENSG00000178363	6.74818	2.23302e-08	11.0224
WNT6	ENSG00000115596	6.30749	5.39969e-07	7.19813	ENSG00000115596	3.12879	0.00111099	8.26034	ENSG00000115596	3.76325	2.6664e-12	145.08
C6orf15	ENSG00000204542	5.50551	6.65101e-07	11.1192	ENSG00000204542	7.42301	2.85181e-10	15.667	ENSG00000204542	4.27846	9.36502e-42	86.4384
LYPD2	ENSG00000197353	5.84813	1.66266e-06	8.72972	ENSG00000197353	4.09601	0.0435478	1.54333	ENSG00000197353	2.7989	0.00596157	5.51447
RAET1L	ENSG00000155918	3.94187	1.92196e-06	18.1444	ENSG00000155918	4.06044	8.91084e-09	16.5964	ENSG00000155918	3.0205	2.13339e-25	66.2521
NHLRC1	ENSG00000187566	6.02805	3.06456e-06	5.94969	ENSG00000187566	5.02139	0.00144063	2.96721	ENSG00000187566	6.78349	2.97127e-08	11.1995
HOXC11	ENSG00000123388	5.63977	5.37543e-06	7.63934	ENSG00000123388	4.11514	0.00901611	2.72069	ENSG00000123388	4.45948	0.00229274	3.8172
PPBP	ENSG00000163736	5.88913	7.60265e-06	5.97493	ENSG00000163736	4.14259	0.00774317	2.7603	ENSG00000163736	5.28069	0.000171718	4.04071
GNA15	ENSG00000060558	5.05419	9.64879e-06	8.10371	ENSG00000060558	2.34213	0.0423741	4.31077	ENSG00000060558	3.55016	1.53608e-09	19.2181
SNTA1	ENSG00000101400	5.80488	1.02151e-05	5.0622	ENSG00000101400	5.04631	0.000345028	5.19715	ENSG00000101400	6.94414	3.57962e-09	20.9544
C1QL1	ENSG00000131094	5.68816	2.51495e-05	4.77425	ENSG00000131094	2.18549	3.1997e-05	14.7988	ENSG00000131094	2.27828	3.71301e-11	35.6047
SERPINB2	ENSG00000197632	4.28529	3.09841e-05	13.1769	ENSG00000197632	5.59995	3.79877e-11	27.0287	ENSG00000197632	4.62911	8.26536e-23	96.6632
PRR23A	ENSG00000206260	5.63905	3.69414e-05	4.57538	ENSG00000206260	4.74118	0.00482793	2.43844	ENSG00000206260	6.96175	3.77914e-09	12.7338
DRD1	ENSG00000184845	5.06317	3.94113e-05	8.49122	ENSG00000184845	3.99368	0.0435566	1.73358	ENSG00000184845	5.27737	4.02202e-05	6.7186
HCN2	ENSG00000099822	5.31394	4.09024e-05	5.97183	ENSG00000099822	5.12566	0.000226027	5.40351	ENSG00000099822	2.74288	0.0485382	3.04794
C11orf86	ENSG00000173237	5.86826	5.13447e-05	5.24606	ENSG00000173237	5.61376	2.40151e-16	35.4855	ENSG00000173237	3.31316	0.000636209	7.99792
SPRR2D	ENSG00000163216	3.01806	6.94699e-05	18.2521	ENSG00000163216	5.28337	0.000420343	3.73655	ENSG00000163216	3.25825	1.79217e-06	18.2113
KCNJ9	ENSG00000162728	4.21785	8.49643e-05	7.65727	ENSG00000162728	5.39385	0.00021274	3.92063	ENSG00000162728	3.16838	0.00985286	5.56766
KRT16	ENSG00000186832	3.87174	0.00011699	6.06317	ENSG00000186832	5.90984	1.2758e-17	83.2022	ENSG00000186832	3.48979	6.65094e-09	27.4599
RCOR2	ENSG00000167771	5.31235	0.000143723	3.69972	ENSG00000167771	3.53427	0.0406936	1.94526	ENSG00000167771	4.00365	0.00926521	2.81686
RFLNB	ENSG00000183688	4.95998	0.000169312	4.69626	ENSG00000183688	4.9765	0.000178514	5.24421	ENSG00000183688	2.26612	0.0484614	3.91095
SPESP1	ENSG00000258484	5.3332	0.000223249	3.71531	ENSG00000258484	4.14414	0.0281278	1.60796	ENSG00000258484	5.31658	0.000150613	4.05852
EBI3	ENSG00000105246	4.74521	0.000356662	4.2616	ENSG00000105246	5.05321	0.000783494	3.54236	ENSG00000105246	3.60674	6.28891e-05	29.5632
RFPL4AL1	ENSG00000229292	5.42716	0.00038179	7.9937	ENSG00000229292	4.53412	0.0093964	4.01403	ENSG00000229292	3.85822	2.8325e-06	15.7327
ITLN1	ENSG00000179914	5.25409	0.000412843	3.41919	ENSG00000179914	3.31219	0.0381896	2.66808	ENSG00000179914	2.0617	0.00578442	8.21179
HEYL	ENSG00000163909	5.18737	0.00046045	3.31248	ENSG00000163909	5.17584	0.00115861	3.90438	ENSG00000163909	5.99585	5.00181e-06	6.55012
CRYAB	ENSG00000109846	3.62493	0.00048917	6.14069	ENSG00000109846	5.03918	0.00181352	3.01457	ENSG00000109846	9.09786	7.27315e-17	55.8191
GAST	ENSG00000184502	4.53279	0.000504372	3.94778	ENSG00000184502	6.16028	2.38322e-06	6.50393	ENSG00000184502	5.57782	1.54461e-06	13.4878
RNASE7	ENSG00000165799	5.0524	0.000602811	3.08949	ENSG00000165799	3.63248	3.62341e-16	34.4483	ENSG00000165799	6.55414	2.095e-08	16.061
PCDHGC3	ENSG00000240184	4.98253	0.000755282	2.87203	ENSG00000240184	4.533	0.0103683	2.17002	ENSG00000240184	4.21672	0.00454778	3.78898
OLFM4	ENSG00000102837	2.78633	0.000856838	69.9381	ENSG00000102837	6.57925	2.67069e-08	17.1001	ENSG00000102837	2.28704	0.00800893	10.9026
GJB4	ENSG00000189433	4.53039	0.00100238	3.58306	ENSG00000189433	7.43465	7.53787e-11	27.0728	ENSG00000189433	4.93793	6.68523e-10	21.7175
CCL22	ENSG00000102962	4.93954	0.0010323	2.76916	ENSG00000102962	5.56368	0.000140182	5.17427	ENSG00000102962	2.35765	5.83455e-05	23.4739
CDSN	ENSG00000204539	4.09612	0.00148192	3.93865	ENSG00000204539	7.17721	7.44294e-11	35.5775	ENSG00000204539	4.7699	1.99392e-16	35.1622
RBPMS2	ENSG00000166831	4.9302	0.00155785	2.71351	ENSG00000166831	5.82242	1.74145e-05	5.17982	ENSG00000166831	7.0032	4.54111e-09	13.0713
GJB5	ENSG00000189280	4.66149	0.00387042	2.41674	ENSG00000189280	4.06347	0.00446533	3.95591	ENSG00000189280	5.67848	3.21875e-09	21.2083
SOX15	ENSG00000129194	2.19737	0.00488239	8.83596	ENSG00000129194	4.22918	1.82817e-06	12.4702	ENSG00000129194	6.56972	1.22305e-12	39.267
SPANXC	ENSG00000198573	4.61053	0.00571781	2.6035	ENSG00000198573	5.70517	4.09212e-05	5.51925	ENSG00000198573	7.17456	4.89658e-11	40.2761
NXPH3	ENSG00000182575	4.50714	0.00794588	2.09529	ENSG00000182575	2.93792	0.00332418	5.4384	ENSG00000182575	4.28346	0.013206	2.04732
KRT14	ENSG00000186847	2.97488	0.0110507	3.97549	ENSG00000186847	6.63189	7.48868e-08	10.055	ENSG00000186847	4.17524	3.13206e-43	129.044
CDA	ENSG00000158825	4.39331	0.0122999	1.87342	ENSG00000158825	5.25439	2.36275e-29	64.1748	ENSG00000158825	2.81113	5.64599e-24	62.4135
DRAXIN	ENSG00000162490	4.34767	0.0133822	2.00041	ENSG00000162490	4.69526	0.0033678	3.1729	ENSG00000162490	7.65892	1.54806e-11	20.6316
GOLGA6A	ENSG00000159289	3.66585	0.014203	3.28344	ENSG00000159289	3.09332	0.0024699	7.16033	ENSG00000159289	3.7105	0.013175	3.66725
EIF4EBP3	ENSG00000243056	3.03734	0.0142257	66.8677	ENSG00000243056	3.92501	0.019748	27.1987	ENSG00000243056	3.03343	0.0472657	10.1116
CCN3	ENSG00000136999	3.41396	0.0187583	2.90305	ENSG00000136999	3.29008	0.00194244	5.58761	ENSG00000136999	4.72048	0.00297607	2.68115
NPTX2	ENSG00000106236	4.63476	0.0189393	2.59826	ENSG00000106236	3.80071	0.034083	2.18653	ENSG00000106236	4.99948	0.000724801	3.27396
SHISA4	ENSG00000198892	2.43785	0.0417817	2.87511	ENSG00000198892	3.98737	0.014773	2.4779	ENSG00000198892	2.61343	0.000224767	9.66984
LY6G6D	ENSG00000244355	2.51274	0.046058	3.39048	ENSG00000244355	5.05935	0.000246923	5.19717	ENSG00000244355	2.77358	0.00322712	6.32573
RGS2	ENSG00000116741	4.2441	0.0496594	1.80622	ENSG00000116741	3.03436	1.01569e-69	208.228	ENSG00000116741	2.8991	3.65639e-15	38.5446

## Sheet: EBV_specific
hgnc_symbol	ensembl_gene_id_ycc	log2FoldChange_ycc	padj_ycc	baseMean_ycc	ensembl_gene_id_snu719	log2FoldChange_snu719	padj_snu719	baseMean_snu719
MMP1	ENSG00000196611	3.38169	1.94396e-306	1126.29	ENSG00000196611	3.68781	6.41402e-07	656.555
PSCA	ENSG00000167653	3.36765	2.69472e-26	57.5238	ENSG00000167653	6.23417	1.40223e-45	135.305
ACTL8	ENSG00000117148	3.41268	7.17707e-23	49.3254	ENSG00000117148	4.60352	0.00609332	2.41494
PI3	ENSG00000124102	6.6447	1.1472e-20	50.0112	ENSG00000124102	2.02935	7.67941e-126	1469.21
ACY3	ENSG00000132744	3.15917	6.84933e-20	44.069	ENSG00000132744	2.16211	2.86441e-07	23.8101
TSPY9	ENSG00000238074	9.54289	1.54263e-18	68.195	ENSG00000238074	5.38295	0.00708055	4.32903
NKD1	ENSG00000140807	7.26829	1.1476e-16	50.3901	ENSG00000140807	5.60194	1.95256e-23	60.8681
RELL2	ENSG00000164620	4.15054	3.06939e-16	27.8784	ENSG00000164620	2.10715	1.43259e-24	107.311
CST4	ENSG00000101441	3.70157	7.63545e-16	41.4123	ENSG00000101441	6.75324	4.91478e-10	26.1493
MIA	ENSG00000261857	4.33522	2.90304e-14	23.4744	ENSG00000261857	4.2793	1.36524e-05	9.57164
GIPR	ENSG00000010310	5.22052	5.69863e-14	30.0103	ENSG00000010310	4.51752	1.58375e-43	90.7153
AHNAK2	ENSG00000185567	3.05382	1.80837e-13	144.501	ENSG00000185567	4.81228	1.25788e-09	191.415
TFF1	ENSG00000160182	7.97494	4.7348e-13	37.5788	ENSG00000160182	5.51155	1.03301e-116	354.826
CLDN9	ENSG00000213937	2.71321	2.38475e-11	38.1489	ENSG00000213937	2.67469	1.02888e-06	51.7183
TEX19	ENSG00000182459	3.31789	4.09515e-11	22.3715	ENSG00000182459	2.83873	4.14817e-15	42.4156
GPR153	ENSG00000158292	7.57105	5.03572e-11	17.1573	ENSG00000158292	5.9663	2.54389e-07	15.5999
FDCSP	ENSG00000181617	4.85139	8.7869e-11	19.2681	ENSG00000181617	6.10258	3.50699e-06	6.24913
DENND5A	ENSG00000184014	4.33582	1.81785e-10	17.7	ENSG00000184014	2.20109	0.00124932	9.66802
ANGPTL3	ENSG00000132855	7.30937	5.61087e-10	15.5011	ENSG00000132855	4.57011	0.00811693	2.15269
IL11	ENSG00000095752	2.00147	1.1696e-09	39.0514	ENSG00000095752	2.03117	0.000387568	20.3406
C18orf63	ENSG00000206043	7.11099	3.25321e-09	12.7702	ENSG00000206043	5.80151	3.15834e-05	5.05999
BCL2A1	ENSG00000140379	6.85265	1.24569e-08	10.7286	ENSG00000140379	4.14937	0.0300499	1.63244
ASZ1	ENSG00000154438	6.39941	2.66504e-07	7.61803	ENSG00000154438	4.90427	0.00261162	2.70419
ERP27	ENSG00000139055	2.83178	7.08677e-07	15.6535	ENSG00000139055	2.07865	0.0109537	7.1043
BRINP2	ENSG00000198797	6.22558	1.03161e-06	6.83304	ENSG00000198797	5.43503	4.79109e-06	11.6916
NUPR1	ENSG00000176046	4.45034	1.75929e-06	195.991	ENSG00000176046	3.80499	1.47475e-12	24.177
KRT20	ENSG00000171431	4.8309	1.94917e-06	10.7154	ENSG00000171431	2.13921	0.000178382	91.3038
TCIM	ENSG00000176907	3.31195	2.57672e-06	15.2229	ENSG00000176907	5.67619	6.72239e-06	9.79758
VCY1B	ENSG00000129862	4.73123	3.09292e-06	8.9612	ENSG00000129862	4.15825	0.0349983	1.63556
VCY	ENSG00000129864	4.73123	3.09292e-06	8.9612	ENSG00000129864	4.15825	0.0349983	1.63556
SMIM5	ENSG00000204323	2.86555	2.62642e-05	12.0425	ENSG00000204323	2.13464	1.25638e-07	565.577
BNIP5	ENSG00000189325	3.15471	5.09412e-05	8.1365	ENSG00000189325	3.34193	0.00317307	4.62253
CCDC166	ENSG00000255181	4.59776	6.07331e-05	5.805	ENSG00000255181	5.45991	3.79805e-05	7.10012
PLA2G4D	ENSG00000159337	3.09774	0.000133278	45.058	ENSG00000159337	5.75724	5.39455e-06	8.21166
CIMIP2A	ENSG00000188163	3.19641	0.000138662	8.14947	ENSG00000188163	2.49781	0.0123072	4.9491
PRR9	ENSG00000203783	5.54382	0.000142024	4.52085	ENSG00000203783	4.60337	0.00647829	2.20949
ZNF716	ENSG00000182111	5.46992	0.000181068	4.00053	ENSG00000182111	4.11666	0.00197409	4.77027
KCNF1	ENSG00000162975	5.23284	0.000223142	3.40625	ENSG00000162975	4.64841	0.00819462	2.27861
PRSS3P1	ENSG00000250591	2.33053	0.000574012	9.06987	ENSG00000250591	5.47641	9.79236e-05	4.91256
TPRG1LP1	ENSG00000269097	2.04905	0.000696717	22.9299	ENSG00000269097	2.97175	0.00127026	8.60871
RNF224	ENSG00000233198	2.20848	0.000948357	8.99393	ENSG00000233198	3.48696	0.00115423	6.10783
GCKR	ENSG00000084734	2.97354	0.0010486	6.04278	ENSG00000084734	3.75978	0.00147333	5.25477
PTX3	ENSG00000163661	5.39843	0.00156493	4.517	ENSG00000163661	4.60798	0.00668808	2.21937
NPIPB9	ENSG00000196993	2.70391	0.00323994	29.0255	ENSG00000196993	4.32181	0.000552061	6.58733
BEST4	ENSG00000142959	4.90059	0.00375713	2.6649	ENSG00000142959	3.96019	8.60902e-06	9.89051
CATSPER1	ENSG00000175294	4.13754	0.00519968	2.68347	ENSG00000175294	3.54492	0.00316013	5.29513
B3GNT7	ENSG00000156966	3.65022	0.00631235	3.32351	ENSG00000156966	3.52216	0.0124351	2.90097
SCG2	ENSG00000171951	2.25706	0.00771708	5.50007	ENSG00000171951	4.69632	2.90123e-05	9.76026
B3GALT4	ENSG00000235863	4.61085	0.00795583	3.68732	ENSG00000235863	4.29715	0.0191617	1.82907
NCMAP	ENSG00000184454	4.33518	0.009558	2.01195	ENSG00000184454	4.40809	0.0110858	2.16228
LSMEM2	ENSG00000179564	2.0381	0.0106429	6.09933	ENSG00000179564	3.66206	0.017669	3.34896
TUBB1	ENSG00000101162	2.84931	0.0109749	3.83985	ENSG00000101162	4.20652	0.0232814	1.77904
CX3CL1	ENSG00000006210	4.88484	0.0152536	2.651	ENSG00000006210	2.48678	0.0312048	5.35624
VNN1	ENSG00000112299	3.82986	0.0168375	2.23999	ENSG00000112299	5.20629	0.000121133	5.87929
POU2AF2	ENSG00000150750	3.84189	0.021108	2.18079	ENSG00000150750	4.22666	0.023701	1.73076
MCRIP1	ENSG00000225663	2.14877	0.0289212	21.0731	ENSG00000225663	3.90647	0.00406625	9.06188
ACTL11P	ENSG00000234667	2.35283	0.0310258	7.82623	ENSG00000234667	2.58609	7.03645e-07	20.2327
FGD1	ENSG00000102302	3.49721	0.0318537	1.91527	ENSG00000102302	2.82669	0.00616445	4.93338
PON1	ENSG00000005421	3.45224	0.0368552	1.73647	ENSG00000005421	5.20188	0.000480791	3.48137
DYNLT4	ENSG00000188396	3.89021	0.0413974	1.30739	ENSG00000188396	2.96948	0.00384709	5.62584
UBQLNL	ENSG00000175518	3.90999	0.0419769	1.36689	ENSG00000175518	3.72383	0.0293797	2.1564
S1PR4	ENSG00000125910	3.94837	0.0442523	1.39815	ENSG00000125910	4.57635	0.0312048	2.2075
MCHR1	ENSG00000128285	3.42123	0.0445169	1.75391	ENSG00000128285	4.45799	0.0133589	1.98663
